# Supplementary material for: FGFR inhibition augments anti–PD-1 efficacy in murine FGFR3-mutant bladder cancer by abrogating immunosuppression
Source: J Clin Invest. 2024 Jan 16;134(2):e169241. doi: 10.1172/JCI169241 (PMC10786699; doi:10.1172/JCI169241)
Supplement: Supplemental table 1 [file jci-134-169241-s097.xlsx]

## Sheet: Sheet1
CellLine	PassageNumber	M18-3	M4-2	M6-7	M19-2	M1-2	M7-1	M1-1	M3-2	M8-1	M2-1	M15-3	M6-4	M11-2	M17-2	M12-1	M5-5	MX-1	M13-1	D8 (HUMAN)	D4S2408 (HUMAN)
UPFL1	11	16,19	18.3,20.3	12,15	13	13,19	27.2	16	14	15,16	9,16	22.3,23.3	18	15,16	15	17	17,18	27	17	NA	NA
UPFL3	14	16,19	18.3,20.3	12,18	13	19	30	17	14	15,16	15,16	22.3	18	16	15,16	17,18	17	27	17	NA	NA
