# Supplementary material for: FGFR inhibition augments anti–PD-1 efficacy in murine FGFR3-mutant bladder cancer by abrogating immunosuppression
Source: J Clin Invest. 2024 Jan 16;134(2):e169241. doi: 10.1172/JCI169241 (PMC10786699; doi:10.1172/JCI169241)
Supplement: Supporting data values [file jci-134-169241-s098.xlsx]

## Sheet: Figure 1c
cell_ID	Upk2	Upk3a	cell.type
AAAGGATCAGCGCGTT-1	0	0	Basal cells
AAAGGGCAGCTCCACG-1	0	0	Basal cells
AAAGGGCCAAGACCGA-1	0	3.97016	Luminal cells
AAAGGGCTCGAACGCC-1	3.83847	4.12076	Luminal cells
AAAGTCCCATTGGATC-1	2.46906	4.34617	Intermediate cells
AAAGTGACAACGTAAA-1	1.10428	3.91533	Intermediate cells
AAATGGAAGATGCTGG-1	2.90369	3.96507	Luminal cells
AACAAAGCAATCTCGA-1	0	0	Basal cells
AACAAAGCACTAGGTT-1	2.2349	3.39657	Intermediate cells
AACAACCGTTTGATCG-1	2.00787	0	Basal cells
AACAACCTCTACTATC-1	3.52646	4.60527	Luminal cells
AACAAGAGTGAGTGAC-1	1.69251	3.07675	Intermediate cells
AACACACGTACTGACT-1	0	0	Basal cells
AACACACTCGACATTG-1	0	0	Basal cells
AACCAACTCATGGCCG-1	3.1723	4.47594	Luminal cells
AACCACATCAAGTGTC-1	0	0	Basal cells
AACCATGAGCCTGTGC-1	0	0	Basal cells
AACCATGAGCTCCGAC-1	3.5068	3.29113	Luminal cells
AACCATGCACTCGATA-1	1.49075	3.98084	Intermediate cells
AACCATGCATGAGATA-1	0	4.84518	Luminal cells
AACCATGTCCTCGCAT-1	2.86541	3.92531	Luminal cells
AACCTGATCCTTGGAA-1	0	0	Basal cells
AACCTGATCTACACTT-1	0	0	Basal cells
AACCTTTAGGTACCTT-1	0	3.99252	Luminal cells
AACGAAAAGCCTATCA-1	0	4.75309	Luminal cells
AACGGGATCATGCAGT-1	1.36694	3.8133	Intermediate cells
AACGTCATCGCCGAAC-1	2.88435	4.62841	Luminal cells
AACTTCTTCGCGTAGC-1	0	2.77494	Luminal cells
AAGACAATCTCACGAA-1	3.97166	3.50511	Luminal cells
AAGACTCCAGGTACGA-1	0	0	Basal cells
AAGCATCAGGTTCACT-1	2.0367	4.08091	Intermediate cells
AAGCCATCAATTGGTC-1	0	0	Luminal cells
AAGCCATCAGTGTGGA-1	0	0	Basal cells
AAGCCATTCTTCCACG-1	3.41736	5.08482	Luminal cells
AAGCGTTCACTAAACC-1	0	0	Luminal cells
AAGGAATGTTTACTTC-1	2.27815	4.32344	Intermediate cells
AAGTACCGTTCGCGTG-1	0	0	Basal cells
AAGTACCTCCTCTTTC-1	0	0	Basal cells
AAGTACCTCGTTGTAG-1	3.97517	4.25016	Luminal cells
AAGTCGTTCAATCTCT-1	2.71104	4.95194	Luminal cells
AAGTGAACACCTGCAG-1	0	3.61014	Luminal cells
AAGTGAAGTCCACTTC-1	2.85301	4.59552	Luminal cells
AATGAAGAGATGCAGC-1	0	4.93692	Luminal cells
AATGACCTCTCTGCTG-1	1.39819	3.60168	Intermediate cells
AATGCCACATAACTCG-1	0	1.98641	Basal cells
AATGGAAAGGTTCCGC-1	3.55574	4.2345	Luminal cells
AATGGAACAATCTCGA-1	2.79924	4.13881	Luminal cells
AATTTCCCAGCTGTCG-1	2.80214	4.54201	Luminal cells
ACAAAGAAGGCTCTCG-1	0	2.67508	Basal cells
ACAAAGATCACCTCGT-1	0	4.7512	Luminal cells
ACACCAACATTCCTCG-1	0	0	Basal cells
ACACGCGAGTACCCTA-1	0	3.5169	Luminal cells
ACAGAAACACTTTATC-1	0.602746	2.63608	Intermediate cells
ACATCGAGTACGGTTT-1	3.50117	2.62913	Luminal cells
ACCACAATCAATCCGA-1	2.94539	4.00832	Luminal cells
ACCATTTCATCGATAC-1	0	0	Basal cells
ACCCAAAAGTCATACC-1	0	0	Basal cells
ACCCAAACAATGAACA-1	3.61365	4.01009	Luminal cells
ACCCAAAGTACGTACT-1	0	2.11233	Basal cells
ACCCAAATCAGTCAGT-1	3.10705	3.73215	Luminal cells
ACCCTCATCTTGTGCC-1	0	4.10011	Luminal cells
ACCCTTGAGTGAATAC-1	0	2.93183	Luminal cells
ACCCTTGGTATTGCCA-1	0	0	Basal cells
ACCTACCAGAGTTGCG-1	0	0	Basal cells
ACCTGAAGTGAGATAT-1	0	0	Basal cells
ACCTGAATCATCTACT-1	0	0	Basal cells
ACCTGAATCGACCCAG-1	1.06953	2.94148	Intermediate cells
ACGATCAAGACGGTTG-1	1.79991	3.60071	Intermediate cells
ACGCACGAGTGAGCCA-1	0	0	Basal cells
ACGGGTCTCTACTGCC-1	3.34234	4.4171	Luminal cells
ACGGTCGAGAGTGAAG-1	0.785805	3.66902	Intermediate cells
ACGGTCGCAAGAGTTA-1	1.64342	3.83992	Intermediate cells
ACGGTTACAAACTCGT-1	0	0	Basal cells
ACGTAACGTGACTAAA-1	1.60228	4.12368	Intermediate cells
ACGTAGTCAGGTCTCG-1	3.16156	4.59477	Luminal cells
ACGTTCCAGGCCATAG-1	1.84873	3.88679	Intermediate cells
ACTATCTGTACTGGGA-1	2.22986	4.00011	Intermediate cells
ACTATTCGTCCTGGGT-1	0	0	Basal cells
ACTCCCATCGGCTATA-1	0	4.5244	Luminal cells
ACTGTGAAGTGAGTGC-1	0	0	Basal cells
ACTTAGGCAATTTCGG-1	0	0	Basal cells
ACTTATCGTCTTGGTA-1	0	3.70968	Luminal cells
ACTTTCATCAAGTTGC-1	0	0	Basal cells
ACTTTGTCAAATTAGG-1	2.13764	2.68868	Luminal cells
AGAACAAGTCCTCATC-1	4.58911	4.14291	Luminal cells
AGAACCTCATTGCTGA-1	0	0	Basal cells
AGACAGGGTTATAGCC-1	0	4.98471	Luminal cells
AGACCCGCACACCTTC-1	0.891941	3.21236	Intermediate cells
AGACTCAAGGGTTTCT-1	0	0	Basal cells
AGACTCAGTCAACGCC-1	3.12422	4.0617	Luminal cells
AGAGAATAGGATTACA-1	0	0	Basal cells
AGAGAATCATATCTGG-1	0	0	Basal cells
AGATAGACACAAACGG-1	0	0	Luminal cells
AGATAGACAGCGTTGC-1	1.84006	4.19367	Intermediate cells
AGATCCACATCGTGGC-1	0	0	Basal cells
AGATCGTAGAAGTCCG-1	3.40775	5.17152	Luminal cells
AGATCGTCACCAAAGG-1	4.03195	4.89702	Luminal cells
AGATGAAAGCGTGAGT-1	1.7978	4.32996	Intermediate cells
AGATGCTGTGATACCT-1	4.57155	3.39142	Luminal cells
AGCATCACAATGCAGG-1	0	0	Basal cells
AGCATCACACACAGAG-1	0	2.55431	Basal cells
AGCATCATCGTAGTGT-1	1.94307	4.20929	Intermediate cells
AGCCACGAGCACTAAA-1	0	0	Basal cells
AGCCACGGTGATACCT-1	0	0	Basal cells
AGCGATTTCCAGTGTA-1	0	0	Basal cells
AGCGCCATCTTTGATC-1	1.0934	2.86429	Intermediate cells
AGCGCTGGTTTGAAAG-1	1.8888	4.17347	Intermediate cells
AGCGTATCACATGTTG-1	0	0	Basal cells
AGCTCAAAGTCAACAA-1	1.98973	4.11789	Intermediate cells
AGCTCAAAGTCCGCGT-1	0	0	Basal cells
AGGAAATGTCGCACAC-1	0	4.77117	Luminal cells
AGGAAATTCTTGAACG-1	0	0	Basal cells
AGGAATAGTCGTCAGC-1	0	0	Luminal cells
AGGAGGTTCTATACGG-1	1.5883	3.66736	Intermediate cells
AGGAGGTTCTTGCAGA-1	2.75266	2.75266	Luminal cells
AGGCATTTCACGGAGA-1	0	0	Basal cells
AGGCCACTCCGTATGA-1	1.32875	3.88105	Intermediate cells
AGGCTGCGTATGGAAT-1	0	0	Basal cells
AGGGTGAGTAGTGATA-1	1.38438	4.2379	Intermediate cells
AGGGTTTAGGTTCATC-1	2.14866	4.04175	Intermediate cells
AGGTAGGCAAATGGAT-1	1.61578	3.75855	Intermediate cells
AGGTAGGGTACCGTCG-1	0	0	Basal cells
AGGTCATAGGAGGCAG-1	2.32829	4.00129	Intermediate cells
AGGTCATTCTCTAAGG-1	1.89369	2.83489	Intermediate cells
AGGTTACTCCATGCAA-1	0	0	Basal cells
AGGTTGTCATCCAACA-1	2.81385	4.55434	Luminal cells
AGTAACCCAAGTATCC-1	0	0	Basal cells
AGTACTGAGGTATTGA-1	0	0	Basal cells
AGTACTGGTGTCTAAC-1	0	0	Basal cells
AGTAGCTCACTACAGT-1	1.96864	4.05604	Intermediate cells
AGTCACAGTCTGGTTA-1	1.5781	3.14869	Intermediate cells
AGTCACAGTTTGATCG-1	2.61905	0	Luminal cells
AGTCTCCGTACGTGAG-1	2.84077	4.73535	Luminal cells
AGTCTCCGTGCCGGTT-1	1.21162	2.79318	Intermediate cells
AGTGACTCAAAGCTCT-1	0	4.32581	Luminal cells
AGTGACTCAGGTTACT-1	3.83072	4.91477	Luminal cells
AGTGACTGTACAACGG-1	1.96009	4.42683	Intermediate cells
AGTGATCTCGCGTAGC-1	1.68054	3.78556	Intermediate cells
AGTGCCGCAAGAGTGC-1	0	0	Basal cells
AGTTCGACATTGACCA-1	3.57409	4.65383	Luminal cells
AGTTCGAGTGGACCAA-1	1.51707	3.32824	Intermediate cells
ATACCGAAGGTGCTAG-1	0	0	Basal cells
ATAGAGACAGTGACCC-1	0	0	Basal cells
ATAGAGAGTGCATACT-1	0	0	Basal cells
ATATCCTGTCTACATG-1	1.56951	2.91776	Intermediate cells
ATCACAGGTCGTGCCA-1	0	0	Basal cells
ATCACAGTCGGTTCAA-1	0	1.92972	Luminal cells
ATCATTCGTGTCCGGT-1	0	2.97842	Luminal cells
ATCCATTGTGGAGGTT-1	4.68552	5.18562	Luminal cells
ATCCCTGGTCGACTGC-1	0	5.21393	Luminal cells
ATCCCTGTCCTTATCA-1	1.46417	4.2599	Intermediate cells
ATCCGTCGTGTTCGAT-1	1.98641	3.1963	Intermediate cells
ATCCTATAGAGAACCC-1	1.32333	3.55129	Intermediate cells
ATCGATGCATCCTCAC-1	1.98094	4.21011	Intermediate cells
ATCGATGTCCGTTGAA-1	1.41404	4.46422	Intermediate cells
ATCGATGTCGATGGAG-1	0	0	Basal cells
ATCGCCTCATGAGTAA-1	0	1.84358	Basal cells
ATCGGATTCTCTCTTC-1	2.32735	2.32735	Basal cells
ATCGGCGCACAGCGCT-1	0	2.53377	Basal cells
ATCGTAGAGAGAGCGG-1	0.285441	2.74312	Intermediate cells
ATCGTAGGTCGGAACA-1	3.09838	4.19584	Luminal cells
ATCGTCCCAAGTTCGT-1	0	0	Basal cells
ATCGTCCGTCGTTCAA-1	0.931861	4.3056	Intermediate cells
ATCGTGAGTAGTCTGT-1	2.72959	3.11307	Luminal cells
ATCGTGATCTTTGATC-1	0	1.31841	Basal cells
ATCTCTAAGGAAGTAG-1	0	0	Basal cells
ATCTCTATCGGACCAC-1	2.2344	4.52718	Intermediate cells
ATCTTCAAGGAGAGTA-1	0	5.06303	Luminal cells
ATGCCTCAGACATGCG-1	0	4.51542	Luminal cells
ATGCGATCAAGAGAGA-1	0	0	Basal cells
ATGCGATCATGACAAA-1	4.56918	3.60548	Luminal cells
ATGGAGGGTCGTACTA-1	0	0	Basal cells
ATGGGTTCATAGATCC-1	0	4.78937	Luminal cells
ATGGTTGAGAGTCAGC-1	2.81091	4.70388	Luminal cells
ATGGTTGAGATCACCT-1	0	4.12975	Luminal cells
ATGTCCCAGAAACCAT-1	3.07578	3.52833	Luminal cells
ATGTCCCTCAAGCCGC-1	2.61395	2.75758	Luminal cells
ATGTCTTTCGAGCCAC-1	0	0	Basal cells
ATTACCTTCCGAAGGA-1	0	0	Basal cells
ATTACTCCAGGAAGTC-1	2.09737	4.11532	Intermediate cells
ATTATCCTCGTTCTCG-1	0	0	Basal cells
ATTCACTAGCGATGCA-1	0	0	Basal cells
ATTCACTAGTAGTGCG-1	0	0	Basal cells
ATTCAGGAGCTTTCCC-1	1.23521	3.86924	Intermediate cells
ATTCCCGCAGAGATTA-1	2.78201	2.78201	Luminal cells
ATTCTACTCAAGCTGT-1	0	0	Basal cells
ATTCTTGCACTTGAAC-1	1.77852	4.35268	Intermediate cells
ATTGTTCAGCGTGTCC-1	3.55299	4.28501	Luminal cells
ATTTACCAGGGACCAT-1	2.13752	3.89394	Intermediate cells
ATTTACCGTTTGTTCT-1	1.95608	4.18045	Intermediate cells
ATTTACCTCACCTGGG-1	3.02381	4.37296	Luminal cells
ATTTCACGTCTGATAC-1	0	0	Basal cells
ATTTCTGTCTGACAGT-1	0	0	Basal cells
CAACAACCAAACTGCT-1	0	4.3992	Luminal cells
CAACAGTGTCACAGTT-1	0	0	Basal cells
CAACAGTTCCTGTTGC-1	1.41778	3.15623	Intermediate cells
CAACCAAAGCCATATC-1	3.07454	3.46448	Luminal cells
CAACCTCTCAGACTGT-1	0	0	Basal cells
CAAGACTTCGTGGCGT-1	2.83171	3.49496	Luminal cells
CAAGAGGCATCTAACG-1	2.09977	4.43902	Intermediate cells
CAAGAGGGTGACACAG-1	3.45111	3.68932	Luminal cells
CAAGCTATCAAAGCCT-1	1.34837	3.29285	Intermediate cells
CAATACGAGATCACCT-1	2.97716	3.41044	Luminal cells
CAATACGCAACTGCTA-1	1.68454	3.6203	Intermediate cells
CAATCGACAAGCTGTT-1	1.64828	4.10794	Intermediate cells
CAATGACGTAGTCTGT-1	3.72799	4.40904	Luminal cells
CACACAATCCTAAGTG-1	0	2.84993	Luminal cells
CACAGATCACACAGCC-1	1.463	3.499	Intermediate cells
CACAGGCTCAGATGCT-1	0	0	Basal cells
CACATGAAGCAGCCCT-1	0	0	Basal cells
CACCGTTGTGGTTTGT-1	0	0	Basal cells
CACGTGGGTACGCTTA-1	0	2.90369	Luminal cells
CACGTGGGTCATAGTC-1	0	0	Basal cells
CACTAAGGTATTGAGA-1	2.39211	4.6204	Intermediate cells
CACTAAGGTCTTAGTG-1	0	0	Basal cells
CACTAAGGTGATGTAA-1	2.47619	3.51713	Intermediate cells
CACTAAGTCCGATGTA-1	0	0	Basal cells
CACTGTCAGCATGCGA-1	0	0	Basal cells
CAGATACGTACAGTTC-1	1.83705	2.8234	Intermediate cells
CAGATCACACAAAGTA-1	1.26337	3.10031	Intermediate cells
CAGCAATAGGCCTTGC-1	0	0	Basal cells
CAGCAATGTACAGGTG-1	2.36446	4.58179	Intermediate cells
CAGCAATGTCAGCGTC-1	0	0	Basal cells
CAGCACGAGGTCCGAA-1	4.08177	4.64846	Luminal cells
CAGCCAGGTTGTGGCC-1	1.9722	3.67538	Intermediate cells
CAGCGTGGTAAGCAAT-1	2.71576	4.07429	Intermediate cells
CAGGGCTCAACGTAAA-1	2.86255	2.36355	Luminal cells
CAGGTATCATGGCCCA-1	0	0	Basal cells
CAGGTATTCCACTTCG-1	0	0	Basal cells
CAGTTAGGTTGTCTAG-1	1.66545	4.48899	Intermediate cells
CAGTTCCCACTTGAAC-1	2.93352	4.27909	Luminal cells
CATACAGCACCAGCTG-1	1.31552	3.71178	Intermediate cells
CATACCCGTACTTGTG-1	0	0	Basal cells
CATACCCTCGAAGCAG-1	2.20922	4.21325	Intermediate cells
CATACTTGTGCCTAAT-1	2.07609	4.30298	Intermediate cells
CATAGACAGAGTGGCT-1	0	3.63856	Luminal cells
CATCAAGAGACAGTCG-1	0	4.32765	Luminal cells
CATCCACTCTTTCGAT-1	2.80798	0	Luminal cells
CATCCCACAAACGAGC-1	0	0	Basal cells
CATCCCACAACGACTT-1	1.37804	3.33676	Intermediate cells
CATCCCACAGGACAGT-1	2.64297	0	Basal cells
CATCCCATCGGAAGGT-1	3.58693	4.66691	Luminal cells
CATCCGTTCGGACGTC-1	0	2.774	Luminal cells
CATCGCTAGATCCCGC-1	2.97136	3.63856	Luminal cells
CATGAGTCAAGCCCAC-1	0	3.62247	Luminal cells
CATGCCTAGAAGTCAT-1	0	0	Basal cells
CATGCCTTCTAGACCA-1	3.52074	4.83096	Luminal cells
CATGCGGAGCTCGTGC-1	2.2799	3.72458	Intermediate cells
CATGCGGCAGAGAGGG-1	0	0	Basal cells
CATGCTCAGCACTCCG-1	0	0	Luminal cells
CATGCTCGTTGTGTAC-1	3.0072	4.07231	Luminal cells
CATGGTAAGCTTTCTT-1	0	0	Basal cells
CATTCCGTCCTCACGT-1	2.8036	2.8036	Luminal cells
CATTTCACACCGTCGA-1	0	0	Basal cells
CATTTCATCTACAGGT-1	0	0	Basal cells
CCAATGAGTATGGTTC-1	3.14405	4.2135	Luminal cells
CCAATTTCAGGTACGA-1	0	0	Luminal cells
CCACAAACATGGTACT-1	0	0	Basal cells
CCACACTTCCTTCTAA-1	0	0	Basal cells
CCACCATCATCGTGCG-1	0	0	Basal cells
CCACGAGGTACCTGTA-1	0	0	Basal cells
CCACGTTAGACCCTTA-1	1.85988	0	Basal cells
CCACTTGCACGAAAGC-1	0	4.9291	Luminal cells
CCATAAGGTAGCACGA-1	0	0	Basal cells
CCATAAGTCTCTTAAC-1	0	0	Basal cells
CCATCACTCGTGAGAG-1	0	0	Basal cells
CCCATTGCAGACCTGC-1	2.86698	4.89537	Luminal cells
CCCGGAATCTAAGAAG-1	1.55161	3.04575	Intermediate cells
CCCTCAATCATTTCGT-1	0	0	Luminal cells
CCCTCTCAGCACCGTC-1	0	0	Basal cells
CCCTCTCGTCGAATTC-1	3.81504	4.49711	Luminal cells
CCCTTAGGTACTTGTG-1	3.70014	5.0594	Luminal cells
CCCTTAGGTTTGATCG-1	1.61569	3.64519	Intermediate cells
CCCTTAGTCTACGCGG-1	0	3.52646	Luminal cells
CCGATGGAGGAACGCT-1	5.11373	5.00904	Luminal cells
CCGATGGTCTCGACCT-1	0	4.60038	Luminal cells
CCGCAAGTCACGACTA-1	2.79924	5.30637	Luminal cells
CCTAACCAGACCAACG-1	4.51895	4.21275	Luminal cells
CCTAAGAAGACCAACG-1	2.54668	3.27677	Luminal cells
CCTAAGAAGAGTTGTA-1	0	0	Basal cells
CCTACGTTCATCGGGC-1	3.51279	4.75303	Luminal cells
CCTATCGAGGGCATGT-1	0	0	Basal cells
CCTATCGCAAAGGCTG-1	0	0	Basal cells
CCTCAACAGGTACAAT-1	4.14578	2.29061	Luminal cells
CCTCAGTAGGTCACTT-1	0	0	Basal cells
CCTCATGGTTAGAGAT-1	1.44916	3.6806	Intermediate cells
CCTCCAAGTCATAAAG-1	0	2.24785	Basal cells
CCTCCTCGTCGCCACA-1	1.6441	4.02203	Intermediate cells
CCTCTAGGTAGCGATG-1	2.59577	2.59577	Luminal cells
CCTGTTGCAACACAGG-1	0.360021	0.196126	Intermediate cells
CCTGTTGGTACCTAAC-1	0	0	Basal cells
CCTTCAGAGGGTAGCT-1	0	0	Basal cells
CCTTGTGTCATCCCGT-1	3.56174	3.56174	Luminal cells
CCTTTGGCACGACAGA-1	3.26603	5.29358	Luminal cells
CCTTTGGGTCTTAGTG-1	2.53047	2.77429	Luminal cells
CCTTTGGTCTACCTTA-1	0	0	Basal cells
CGAATTGCAAGCTGTT-1	4.31848	4.94085	Luminal cells
CGAGGAAAGACGCAGT-1	0	0	Basal cells
CGAGGAAGTTCGGGTC-1	0	5.09833	Luminal cells
CGAGGAATCCCAACTC-1	0	0	Basal cells
CGAGGCTCAACCAATC-1	2.83472	4.72897	Luminal cells
CGAGGCTCACCCTATC-1	1.3884	3.52022	Intermediate cells
CGAGGCTCACGGCGTT-1	0	5.03904	Luminal cells
CGAGTGCCAGTTGGTT-1	0	0	Basal cells
CGCCATTGTGCGGTAA-1	2.54849	3.35008	Luminal cells
CGCCATTGTTTCACAG-1	2.85455	3.91402	Luminal cells
CGCGTGAAGGCTGAAC-1	0	0	Basal cells
CGCGTGACAACCCTCT-1	0	0	Luminal cells
CGGAACCTCTGGGCGT-1	1.75369	4.06187	Intermediate cells
CGGAATTGTTCCACGG-1	4.69056	5.56755	Luminal cells
CGGACACGTGCTCTTC-1	3.01824	4.76841	Luminal cells
CGGAGAAGTCGTCATA-1	0	3.87627	Luminal cells
CGGCAGTAGCCACTCG-1	0	0	Basal cells
CGGGCATCAGAACTTC-1	0	0	Basal cells
CGTAAGTCAACCACAT-1	1.99297	3.71024	Intermediate cells
CGTAATGAGTAAACTG-1	1.94561	3.82633	Intermediate cells
CGTAGTACAGGTCAAG-1	4.08181	3.01639	Luminal cells
CGTAGTAGTTCCCAAA-1	0	0	Basal cells
CGTCAAAAGGTAATCA-1	3.28245	4.68852	Luminal cells
CGTCCATAGACTCGAG-1	3.61893	4.29858	Luminal cells
CGTCCATAGGACTATA-1	0	0	Basal cells
CGTCCATAGTGCACTT-1	0	0	Basal cells
CGTCCATTCTTGCAAG-1	0	2.80944	Luminal cells
CGTGATACATCTCCCA-1	2.77705	3.80014	Luminal cells
CGTGTCTAGGTTAAAC-1	2.45421	4.28126	Intermediate cells
CGTTAGAAGAGCAGTC-1	2.34734	3.57455	Luminal cells
CGTTAGACAGGCTCTG-1	1.40549	4.60179	Intermediate cells
CTAAGTGGTTACAGCT-1	2.79058	4.52983	Luminal cells
CTACAGACACCATTCC-1	0	0	Basal cells
CTACATTCAACTTGCA-1	0	0	Basal cells
CTACATTTCAAGCCAT-1	3.8107	4.56025	Luminal cells
CTACCCAGTAGAATGT-1	3.67159	3.00356	Luminal cells
CTACGGGCAAGCGGAT-1	1.59244	4.18073	Intermediate cells
CTATAGGCAGTAGGAC-1	3.52007	4.75147	Luminal cells
CTATAGGGTATCGAGG-1	0	0	Basal cells
CTATAGGTCCGATCGG-1	1.29565	3.96259	Intermediate cells
CTATCTATCGAGTACT-1	1.33233	2.87577	Intermediate cells
CTCAAGATCAGCTGAT-1	4.34133	3.84898	Luminal cells
CTCAGGGGTGGCAACA-1	0	3.28926	Luminal cells
CTCAGGGTCGCCAATA-1	2.9352	4.83451	Luminal cells
CTCATGCCAAGTGCTT-1	0	0	Basal cells
CTCATGCCAGCAGTAG-1	3.17026	3.66415	Luminal cells
CTCATTATCGAGAGCA-1	3.04116	4.5216	Intermediate cells
CTCCAACTCACAGTGT-1	3.46598	4.88872	Luminal cells
CTCCATGGTGTGTCCG-1	0	0	Basal cells
CTCCCAACAAAGGGTC-1	2.59081	3.99776	Luminal cells
CTCCCAATCGCGTTTC-1	0	0	Basal cells
CTCCGATCAGCCCACA-1	2.98732	4.55558	Luminal cells
CTCCTCCAGACAACTA-1	0	0	Basal cells
CTCCTCCAGGGATCGT-1	1.0009	3.77807	Intermediate cells
CTCCTCCAGTAGGAAG-1	1.49368	4.12731	Intermediate cells
CTCCTTTCAATCACGT-1	0	0	Basal cells
CTCGAGGAGGAGTATT-1	1.40511	2.96815	Luminal cells
CTCTGGTTCTTGCGCT-1	3.34788	3.80461	Luminal cells
CTGAATGAGGACCCAA-1	2.34329	3.97363	Intermediate cells
CTGAGCGCAGGTGAGT-1	3.666	2.99811	Luminal cells
CTGAGGCGTTGGGACA-1	3.76983	4.36951	Luminal cells
CTGAGGCTCACAACCA-1	0.465154	3.4117	Intermediate cells
CTGCCATGTCCCGGTA-1	0	0	Basal cells
CTGCCTACATAGGCGA-1	3.01271	4.91557	Luminal cells
CTGCGAGCAGATCACT-1	2.18194	3.40436	Luminal cells
CTGCTCACAAGTACCT-1	2.54128	0	Basal cells
CTGGACGTCACCCTTG-1	2.6852	5.25883	Luminal cells
CTGTACCGTACCTGTA-1	0	0	Basal cells
CTGTACCTCCTCAGAA-1	1.49053	3.4161	Intermediate cells
CTGTAGAAGTACAGCG-1	1.65431	3.57248	Intermediate cells
CTGTAGAGTCCCTGTT-1	1.98461	3.89034	Intermediate cells
CTGTCGTGTGTCCCTT-1	2.57032	4.21042	Luminal cells
CTTACCGGTTGATGTC-1	0	2.0909	Basal cells
CTTAGGAAGCATACTC-1	0	0	Basal cells
CTTCAATGTTCCGCGA-1	0	0	Basal cells
CTTCAATTCGGTCTAA-1	0	3.21926	Luminal cells
CTTCCTTTCACGGACC-1	0	0	Basal cells
CTTCGGTGTCCGGTGT-1	4.24319	4.12995	Luminal cells
CTTCGGTGTGCGCTCA-1	0	0	Basal cells
CTTCTCTGTGGAAATT-1	0	0	Basal cells
CTTGATTAGTCAGAGC-1	0	2.88275	Basal cells
CTTGATTTCGCGGTAC-1	0	0	Basal cells
CTTGATTTCTTCGTAT-1	0	4.01186	Luminal cells
CTTTCAATCACTTGTT-1	0	0	Luminal cells
CTTTCGGAGGGTACAC-1	0	2.5776	Basal cells
CTTTCGGTCGCAGAGA-1	2.20884	3.91872	Intermediate cells
GAAATGAAGGCAGTCA-1	0	0	Basal cells
GAAATGACAGAGTCTT-1	2.20963	4.62452	Intermediate cells
GAACACTCAGACTCTA-1	0	0	Basal cells
GAACACTGTAACCCTA-1	2.06162	4.33267	Intermediate cells
GAACACTTCAATCTTC-1	1.53369	2.67431	Intermediate cells
GAACGTTCACTCTCGT-1	0	0	Basal cells
GAACGTTGTCGTCAGC-1	3.68097	5.04818	Luminal cells
GAACGTTTCTAGCATG-1	2.9909	4.73989	Luminal cells
GAACTGTCACTCCGGA-1	0	0	Basal cells
GAAGCGAGTCATAAAG-1	0	0	Basal cells
GAATAGAAGTAAACTG-1	0	0	Basal cells
GAATCACCATAAGCAA-1	0	4.08181	Luminal cells
GAATCACTCACTCTTA-1	1.98713	3.69144	Intermediate cells
GAATCGTAGATCCCAT-1	1.09579	3.06143	Intermediate cells
GAATCGTCATACTGTG-1	0	0	Basal cells
GACACGCAGTGTAGTA-1	0	0	Basal cells
GACACGCCAGAACGCA-1	2.83021	3.49341	Luminal cells
GACAGCCCATGGCTAT-1	0	0	Basal cells
GACAGCCGTTCCGCTT-1	3.29487	3.6879	Luminal cells
GACATCAAGGCATTTC-1	0	0	Basal cells
GACCAATAGGCATCGA-1	0	0	Basal cells
GACCAATTCAAGTGGG-1	0	0	Basal cells
GACCCTTCAAAGGATT-1	0	0	Basal cells
GACCGTGTCACGAACT-1	0	0	Basal cells
GACGCTGAGTGTTGAA-1	0	0	Luminal cells
GACGCTGCAGCGTTTA-1	2.09329	3.86282	Intermediate cells
GACGCTGGTTACCCTC-1	2.87799	3.93838	Luminal cells
GACTATGCATGATAGA-1	0	4.08372	Luminal cells
GACTCAATCATTACCT-1	0	0	Basal cells
GACTCTCCAGGCCTGT-1	1.7029	3.38854	Intermediate cells
GACTGATCATATTCGG-1	2.96611	4.31301	Luminal cells
GACTTCCCACAGTGTT-1	0	0	Basal cells
GAGAAATGTCTGTGTA-1	0	0	Basal cells
GAGACCCAGTGCAACG-1	0	3.43641	Luminal cells
GAGACTTTCCGTCACT-1	1.32745	3.09029	Intermediate cells
GAGATGGAGCTCACTA-1	0	0	Basal cells
GAGCCTGAGCGGTATG-1	0	3.82522	Luminal cells
GAGGGATAGCACTGGA-1	0	0	Basal cells
GAGGGATCATGACTGT-1	0	0	Basal cells
GAGGGTACAGGTCTCG-1	1.57177	3.54446	Intermediate cells
GAGTCATGTACGACAG-1	1.408	3.72141	Intermediate cells
GAGTCTACAGTCGCAC-1	0	0	Basal cells
GAGTTACAGATCCCGC-1	0	0	Basal cells
GAGTTGTCACCCAACG-1	4.65312	4.12914	Luminal cells
GAGTTGTTCTACGCGG-1	2.18563	4.34419	Intermediate cells
GATAGAAAGTCACGAG-1	0	0	Luminal cells
GATAGAATCTCGTGGG-1	0	4.60331	Luminal cells
GATAGCTAGGAGTATT-1	0	0	Basal cells
GATCACACACTGCGTG-1	1.6729	4.13042	Intermediate cells
GATCACATCTCGCTCA-1	0	0	Basal cells
GATCAGTTCCTCGCAT-1	0	0	Basal cells
GATGACTTCGGCATAT-1	0	0	Basal cells
GATGACTTCTAGATCG-1	0	4.36	Luminal cells
GATGAGGAGATGCAGC-1	2.61457	4.63215	Intermediate cells
GATGAGGAGTCGGCCT-1	1.51715	3.67024	Intermediate cells
GATGATCAGGAACGCT-1	0	0	Basal cells
GATGTTGCATGAGGGT-1	0	4.74499	Luminal cells
GATTCGATCTAGGCCG-1	1.87221	4.09161	Intermediate cells
GCAACATTCCTGCTAC-1	3.02009	5.0559	Luminal cells
GCAACCGTCACTGATG-1	0	0	Basal cells
GCACATAGTCGGTGTC-1	3.71516	4.02544	Luminal cells
GCACGGTTCACTCCGT-1	0	0	Basal cells
GCAGCTGCACGTAGAG-1	0	2.76652	Luminal cells
GCATCGGTCGTTCGCT-1	0	0	Basal cells
GCATCTCGTTCCCACT-1	0.906281	2.63769	Intermediate cells
GCATCTCTCTGTACAG-1	0	4.05174	Luminal cells
GCATTAGAGGTCATCT-1	0	0	Basal cells
GCATTAGAGTGCAACG-1	0	0	Basal cells
GCATTAGTCGGAATGG-1	0	0	Basal cells
GCCAGCATCAGCCCAG-1	2.72027	5.14291	Luminal cells
GCCATGGGTAGGAGTC-1	0	0	Basal cells
GCCATTCAGATGACCG-1	0	0	Basal cells
GCCATTCTCGTTGTAG-1	0	4.77615	Luminal cells
GCCCAGAAGTAGCTCT-1	1.55694	3.21266	Intermediate cells
GCCCAGATCCAACACA-1	2.7949	4.93626	Luminal cells
GCGAGAACACAAGCTT-1	1.28354	3.72438	Intermediate cells
GCGAGAAGTAAGATCA-1	1.53978	4.04161	Intermediate cells
GCGATCGCAGGATTCT-1	0	0	Basal cells
GCGATCGTCTAAGAAG-1	2.47786	4.05791	Intermediate cells
GCGGAAATCCATATGG-1	2.44587	4.32538	Intermediate cells
GCGTTTCCACCGTCTT-1	0	0	Basal cells
GCGTTTCGTCTTTATC-1	1.24914	3.27436	Intermediate cells
GCTGAATCAGAGTTGG-1	4.2345	4.2345	Luminal cells
GCTTTCGCAATTGGTC-1	2.88594	4.91533	Luminal cells
GGAAGTGAGCTGCCAC-1	0	4.34065	Luminal cells
GGAATCTCAAATACAG-1	1.4272	2.96002	Intermediate cells
GGAATCTGTCGCATGC-1	0	0	Basal cells
GGACGTCGTAGGTCAG-1	1.8771	4.05095	Intermediate cells
GGAGAACAGCATGGGT-1	1.23286	3.56166	Intermediate cells
GGAGAACAGGACAGTC-1	0	4.9291	Luminal cells
GGAGAACTCAGCTAGT-1	0	0	Basal cells
GGAGATGTCAGCGCGT-1	0	0	Basal cells
GGAGCAAGTCATCTAG-1	0	0	Basal cells
GGAGGATGTACGATCT-1	2.51777	4.4809	Intermediate cells
GGAGGTACATGGACAG-1	2.05041	4.04778	Intermediate cells
GGATCTAAGAAACTCA-1	1.45084	4.15108	Intermediate cells
GGCAGTCCAGCACCCA-1	2.98197	2.98197	Luminal cells
GGCAGTCCATGCACTA-1	1.60111	3.67705	Intermediate cells
GGCAGTCCATTGCTTT-1	2.91188	5.16429	Luminal cells
GGCAGTCGTCACTCAA-1	0	4.36718	Luminal cells
GGCAGTCTCATTATCC-1	0	0	Basal cells
GGCAGTCTCTCCACTG-1	0	0	Basal cells
GGCTTGGTCTATGTGG-1	0	0	Basal cells
GGCTTTCAGAGCATTA-1	0	4.32876	Luminal cells
GGGAAGTAGCGCCCAT-1	1.22043	3.48948	Intermediate cells
GGGACAAAGGATTACA-1	3.04916	2.73147	Luminal cells
GGGACTCTCCCGTGTT-1	0	0	Basal cells
GGGAGATGTTAAGAAC-1	0	2.69031	Basal cells
GGGATCCAGCTGAGCA-1	1.79344	4.29124	Intermediate cells
GGGATCCGTCAATGGG-1	0	0	Basal cells
GGGCCATGTCCCGGTA-1	0	0	Basal cells
GGGTATTCAACCGCTG-1	0	4.09011	Luminal cells
GGGTCACAGGAACATT-1	2.92848	0	Luminal cells
GGGTCACCAATCACGT-1	0	4.4907	Luminal cells
GGGTCACCACCTATCC-1	1.88643	4.23609	Intermediate cells
GGGTCACCACGGTGAA-1	4.4557	4.36718	Luminal cells
GGGTCACGTGCCTTTC-1	0	0	Basal cells
GGGTCACTCAAACCCA-1	0	0	Basal cells
GGGTCTGGTACGTGAG-1	0	0	Basal cells
GGGTGAATCCATTGCC-1	2.18372	4.24025	Intermediate cells
GGGTGAATCTTGGGCG-1	0	3.21123	Luminal cells
GGGTGTCGTACTAGCT-1	3.07272	3.74245	Luminal cells
GGGTTATAGGCACCAA-1	1.34556	3.54611	Intermediate cells
GGGTTATCACTTGAAC-1	0	0	Basal cells
GGGTTATGTAGGTACG-1	2.20727	4.67407	Intermediate cells
GGGTTATGTGGAATGC-1	0	0	Basal cells
GGGTTTACACTCAAGT-1	0	0	Basal cells
GGTAATCGTACGAGCA-1	1.84099	4.45547	Intermediate cells
GGTAGAGAGAAATCCA-1	1.44789	2.01601	Luminal cells
GGTCACGCAGTTGGTT-1	0	0	Basal cells
GGTCACGTCTCCGAGG-1	1.74179	3.43362	Intermediate cells
GGTCTGGAGGATTTGA-1	0	0	Basal cells
GGTCTGGTCCATCTAT-1	0	4.7862	Luminal cells
GGTGAAGTCGAGGCAA-1	1.4057	2.08718	Intermediate cells
GGTGATTAGAGGGTGG-1	0	0	Basal cells
GGTGATTTCCCGAGGT-1	3.83699	4.11927	Luminal cells
GGTGTCGAGGTAACTA-1	2.86074	4.20317	Luminal cells
GGTGTCGAGTGTTGAA-1	0	0	Basal cells
GGTTAACGTCACTCTC-1	2.81976	4.24921	Intermediate cells
GGTTGTACAGTTCACA-1	0	5.08793	Luminal cells
GTAACACAGAGCTGCA-1	3.93431	3.18704	Luminal cells
GTAACACTCTGTCGCT-1	3.41294	3.02381	Luminal cells
GTAACCAAGTAACCGG-1	0.632712	3.70133	Intermediate cells
GTAATCGCAAGCTACT-1	1.8521	3.17281	Intermediate cells
GTAATGCCAGGGTCTC-1	1.71972	2.69117	Luminal cells
GTACAACCAGTTAGGG-1	0.319235	1.3404	Intermediate cells
GTAGAGGAGATTAGCA-1	0	3.86325	Luminal cells
GTAGAGGTCTCGCTTG-1	1.57634	3.5112	Intermediate cells
GTAGATCCAAGTTCGT-1	0	0	Basal cells
GTATTGGCAAGATGGC-1	0.973596	3.56061	Intermediate cells
GTCACTCCAACCGCTG-1	0	4.5782	Luminal cells
GTCACTCTCGAATGCT-1	1.44978	3.547	Intermediate cells
GTCATCCAGGTTGTTC-1	0	0	Basal cells
GTCGAATGTGCTGCAC-1	3.02567	3.83077	Luminal cells
GTCGCGAGTATTTCGG-1	2.14048	4.27944	Intermediate cells
GTCGTTCGTGGCAGAT-1	0	0	Basal cells
GTCTACCAGGTCCCTG-1	1.70697	3.32473	Intermediate cells
GTCTCACGTTACCCAA-1	1.60099	3.96463	Intermediate cells
GTCTTTACATCTATCT-1	4.1662	3.81047	Luminal cells
GTGACGCGTCTGTCAA-1	2.61372	4.65228	Intermediate cells
GTGAGGATCAGACCCG-1	1.35065	3.11126	Intermediate cells
GTGATGTCAGTATGAA-1	1.07114	2.50735	Intermediate cells
GTGCTTCGTCTACGTA-1	0	0	Basal cells
GTGGAAGGTCCTTAAG-1	2.22266	4.51314	Intermediate cells
GTGGAGACAAGTCCAT-1	0	0	Basal cells
GTGGGAACAGCTATTG-1	1.73212	2.79339	Intermediate cells
GTGTGATCAATGCTCA-1	1.34833	3.33131	Intermediate cells
GTGTGGCCAAGATTGA-1	0	0	Basal cells
GTGTGGCCACATACTG-1	0	0	Basal cells
GTGTGGCTCACCTCTG-1	0	3.67533	Luminal cells
GTTACAGCAGCCGTCA-1	2.3381	4.34886	Intermediate cells
GTTACGACATGGCGCT-1	3.6421	4.2826	Luminal cells
GTTAGTGCATAACGGG-1	0	0	Basal cells
GTTCATTAGCAGTAAT-1	0	4.07042	Luminal cells
GTTCCGTTCACGATAC-1	0.847469	4.16954	Intermediate cells
GTTGCGGTCCAGTACA-1	4.28462	4.28462	Luminal cells
GTTGCGGTCCCAGTGG-1	0	0	Basal cells
GTTGCTCCAAATCGGG-1	0	5.14244	Luminal cells
GTTGCTCCACGACCTG-1	0	0	Basal cells
GTTGCTCGTCCAACGC-1	2.19596	4.37721	Intermediate cells
GTTGCTCGTTTCCCAC-1	0	0	Basal cells
GTTGTAGAGTGGCAGT-1	0	0	Basal cells
GTTGTAGGTCTTACAG-1	2.30837	0	Basal cells
GTTGTGATCGTGACTA-1	2.14862	4.38014	Intermediate cells
TAACCAGCACGGCACT-1	1.8461	4.21491	Intermediate cells
TAACGACTCTGCTCTG-1	3.90365	3.81847	Luminal cells
TAACTTCAGCCGTTAT-1	1.92798	2.80277	Intermediate cells
TAAGCGTGTTCACCGG-1	3.01087	4.91365	Luminal cells
TACAACGCATGTGCCG-1	0	0	Luminal cells
TACAACGTCATTTCGT-1	1.80533	4.11612	Intermediate cells
TACACCCCACACGCCA-1	0	0	Basal cells
TACACCCCAGGTCCGT-1	1.51547	3.80885	Intermediate cells
TACAGGTAGCACGGAT-1	0	0	Basal cells
TACAGGTCAACAGCTT-1	2.03673	4.12927	Intermediate cells
TACAGGTGTATCTTCT-1	0	0	Basal cells
TACCCACTCCTCTTTC-1	0	0	Basal cells
TACCGAACAAGGCAAC-1	1.73084	3.10766	Intermediate cells
TACCTCGTCTTGCAGA-1	0	3.20667	Luminal cells
TACCTGCGTTTGGGAG-1	0	4.74499	Luminal cells
TACGGGCGTGAGATAT-1	3.02009	3.68854	Luminal cells
TACGGGCTCAAAGGTA-1	0	0	Basal cells
TACGTCCAGAATCGTA-1	0.726124	2.83355	Intermediate cells
TACGTCCCAACTAGAA-1	0	0	Basal cells
TACTTACTCGCCGAAC-1	0	0	Basal cells
TACTTGTCAAACTAGA-1	1.55378	3.42863	Intermediate cells
TACTTGTCACAGTCAT-1	0	0	Basal cells
TACTTGTTCTTAATCC-1	3.34803	4.15048	Luminal cells
TAGACCAAGACCAACG-1	0.744662	3.5314	Intermediate cells
TAGACCAAGGTTGCCC-1	0	0	Basal cells
TAGAGTCTCCTGGTCT-1	0	0	Basal cells
TAGATCGGTTCGTTCC-1	0	0	Basal cells
TAGATCGTCGACGCGT-1	1.98986	4.26209	Intermediate cells
TAGCACATCTCAGAAC-1	3.60839	4.00478	Luminal cells
TAGGAGGAGGACAGTC-1	0.814339	3.66873	Intermediate cells
TAGGAGGCAAGTACCT-1	0	0	Basal cells
TAGGGTTTCACCGGTG-1	0	0	Basal cells
TAGGTACAGACTTCGT-1	1.80211	4.24814	Intermediate cells
TAGGTACAGAGTATAC-1	1.32134	3.49685	Intermediate cells
TATACCTCAGAGCGTA-1	0	4.32581	Luminal cells
TATCGCCGTCCTACAA-1	0	0	Basal cells
TATTGCTGTGCTATTG-1	1.37492	3.94517	Intermediate cells
TATTTCGTCTGGCCTT-1	3.4234	5.34097	Luminal cells
TCAAGACGTCATCCCT-1	0	4.32765	Luminal cells
TCAAGCACACCCTGTT-1	2.03945	3.57083	Intermediate cells
TCAAGTGGTGGAGAAA-1	0	0	Basal cells
TCAATCTGTTCGTTCC-1	0	0	Basal cells
TCAATCTTCAATCTCT-1	1.03672	3.57814	Intermediate cells
TCAATTCGTCAAGCCC-1	1.42565	3.73031	Intermediate cells
TCACAAGCACCGTGCA-1	0	0	Basal cells
TCACACCTCGAAGAAT-1	0	0	Luminal cells
TCACGCTCATAGTCAC-1	0	0	Basal cells
TCACTATAGGATGGCT-1	1.72582	3.37612	Intermediate cells
TCACTATCACCCTTGT-1	0	0	Basal cells
TCACTCGGTAACGATA-1	0	0	Basal cells
TCAGCAAAGACAGCTG-1	0	0	Basal cells
TCAGCAACATCGGATT-1	1.15027	3.26807	Intermediate cells
TCAGCCTAGCTGTACT-1	0	0	Basal cells
TCAGCCTCAGGCGTTC-1	1.91498	3.85639	Intermediate cells
TCAGGTACATAACCCA-1	2.32357	3.97069	Intermediate cells
TCAGGTATCCAATGCA-1	2.17811	3.57693	Intermediate cells
TCAGTCCCAGAGTGAC-1	0	4.4136	Luminal cells
TCAGTTTCAAATGGTA-1	2.02145	4.37056	Intermediate cells
TCAGTTTCATAACGGG-1	0	0	Basal cells
TCAGTTTGTTCACCGG-1	2.70581	3.75886	Luminal cells
TCAGTTTTCGTAGTCA-1	0.891484	3.91037	Intermediate cells
TCATACTGTTGCATCA-1	1.51886	4.1513	Intermediate cells
TCATATCAGTGAGTGC-1	0	0	Basal cells
TCATCATGTAGTGATA-1	1.50199	3.62838	Intermediate cells
TCATCCGCAGACAAAT-1	0	1.61458	Basal cells
TCATGAGCACTGGCGT-1	2.02633	4.0962	Intermediate cells
TCATGAGGTGTTATCG-1	0	3.0072	Luminal cells
TCATTCATCAGTCATG-1	0	0	Basal cells
TCATTTGGTAGGTCAG-1	0	0	Basal cells
TCATTTGGTTATAGAG-1	2.05802	3.76161	Intermediate cells
TCCACGTCATCTTTCA-1	0	0	Basal cells
TCCACGTGTCCGAAAG-1	0	0	Basal cells
TCCATGCAGACTCCGC-1	1.38467	3.28133	Intermediate cells
TCCCACAAGAGCGACT-1	0	0	Basal cells
TCCCACACAGAGACTG-1	3.02009	4.58971	Luminal cells
TCCCACAGTTAGGGTG-1	0	2.43793	Basal cells
TCCCATGAGGATACGC-1	1.99677	3.56191	Intermediate cells
TCCGAAACACAGTCGC-1	0	0	Basal cells
TCCGATCAGCCACAAG-1	3.02009	4.08563	Luminal cells
TCCGGGAGTGAGATCG-1	1.37685	3.7101	Intermediate cells
TCCTAATGTCATAGTC-1	3.26965	4.22643	Luminal cells
TCCTCCCAGCCTCTCT-1	1.66314	3.85147	Intermediate cells
TCCTCCCAGTCATACC-1	2.89774	4.15609	Luminal cells
TCCTCGACAGAAGCGT-1	2.35423	3.51291	Intermediate cells
TCCTTCTTCGGTTGTA-1	2.04396	3.8668	Intermediate cells
TCGAAGTGTCCGTTTC-1	2.91517	5.16775	Luminal cells
TCGACGGCACTCCTTG-1	0	0	Basal cells
TCGACGGGTTCTTGTT-1	0.788152	3.22789	Intermediate cells
TCGATTTCAGTCAGAG-1	2.65702	3.61307	Luminal cells
TCGATTTTCTACCCAC-1	0	0	Luminal cells
TCGCAGGAGGCACAAC-1	0	0	Basal cells
TCGCAGGTCATTTACC-1	1.85067	2.12533	Luminal cells
TCGCTCAAGACATCCT-1	2.18572	4.42277	Intermediate cells
TCGCTCAGTGTTTACG-1	1.38998	3.80701	Intermediate cells
TCGGGACGTGTCATCA-1	1.70446	3.8283	Intermediate cells
TCGGGACTCCGGTTCT-1	0	2.35364	Basal cells
TCGGGTGTCGTGTGGC-1	1.87187	3.97976	Intermediate cells
TCGGTCTTCTAAGCCA-1	0	0	Basal cells
TCGTCCATCTCTCTAA-1	0	0	Basal cells
TCTAACTCACCAACAT-1	0	0	Basal cells
TCTAACTTCCTACCGT-1	0	0	Basal cells
TCTACATCACCAGCGT-1	3.44225	4.80426	Luminal cells
TCTACATCACGACTAT-1	0	0	Basal cells
TCTATACCAGCACAGA-1	2.22339	3.95358	Intermediate cells
TCTATACGTCCATCTC-1	2.0902	3.98188	Intermediate cells
TCTATCACAACCGGAA-1	0	0	Basal cells
TCTCACGAGTATGCAA-1	2.88116	4.9103	Luminal cells
TCTCACGCACATCATG-1	0	0	Basal cells
TCTCTGGCAAACTCGT-1	0	0	Basal cells
TCTGTCGAGGAACGTC-1	1.95256	4.34046	Intermediate cells
TCTGTCGCAACACAAA-1	0	0	Basal cells
TCTTAGTCACTCCGAG-1	1.9223	3.7558	Intermediate cells
TCTTCCTGTCAACCAT-1	1.76118	3.00949	Luminal cells
TCTTGCGAGGGAGATA-1	2.06944	0	Basal cells
TGACAGTCACCAAAGG-1	3.4585	3.85342	Luminal cells
TGACAGTTCATATGGC-1	2.84382	4.73855	Luminal cells
TGACCCTCAGCCCAGT-1	0	0	Basal cells
TGACCCTGTACAAGCG-1	0	0	Basal cells
TGACCCTTCCAGCTCT-1	3.41673	4.31313	Luminal cells
TGACGCGAGGAGAATG-1	2.57465	3.8477	Intermediate cells
TGACTCCGTGGGTCAA-1	3.87953	3.43197	Luminal cells
TGAGACTAGGTTCCAT-1	4.13578	4.13578	Luminal cells
TGAGACTTCCCGAGGT-1	0	4.65899	Luminal cells
TGAGCGCAGGTCTACT-1	0	0	Basal cells
TGAGGAGGTGATGAAT-1	3.00356	4.06854	Luminal cells
TGAGGAGTCTCGCAGG-1	0	0	Basal cells
TGAGGGACAGACAAGC-1	0	4.40878	Luminal cells
TGAGGGAGTTCCCACT-1	0	0	Basal cells
TGAGGTTCACGGCCAT-1	0	0	Basal cells
TGAGGTTGTACTGCGC-1	2.0427	4.54557	Intermediate cells
TGAGGTTGTGGAAATT-1	3.96524	4.8087	Luminal cells
TGAGTCACACCGGCTA-1	0	0	Basal cells
TGAGTCACACCTATCC-1	0	3.28122	Luminal cells
TGAGTCATCCCGAATA-1	4.62705	4.4605	Luminal cells
TGATCAGGTATCGGTT-1	1.4797	4.31335	Intermediate cells
TGATCAGTCATCCTAT-1	0	3.53774	Luminal cells
TGATCTTAGAGGCTGT-1	1.52363	2.97869	Luminal cells
TGATCTTCAGACGGAT-1	2.90532	3.96677	Luminal cells
TGATGCATCGTCGACG-1	2.11581	4.25849	Intermediate cells
TGATTCTCACCCTAGG-1	0	4.078	Luminal cells
TGCACGGGTTCAAACC-1	0	0	Basal cells
TGCAGATGTAACACGG-1	0	2.96088	Basal cells
TGCATCCAGGCTTCCG-1	0	2.94539	Luminal cells
TGCATCCTCCCTGTTG-1	3.72945	4.82326	Luminal cells
TGCATGAGTCTTTCAT-1	1.2876	3.33854	Intermediate cells
TGCATGAGTTGGAGAC-1	1.45131	3.65299	Intermediate cells
TGCGACGAGGACCCAA-1	3.92829	3.44826	Luminal cells
TGCGACGGTTATGACC-1	0	0	Basal cells
TGCTGAAAGAGCACTG-1	1.15516	4.0738	Intermediate cells
TGCTTCGGTGGGCTCT-1	0	4.04989	Luminal cells
TGCTTCGTCCATTCGC-1	2.73725	4.65396	Intermediate cells
TGCTTGCGTGTTATCG-1	1.98311	3.74689	Intermediate cells
TGGAGAGTCGTCCTCA-1	0	4.3295	Luminal cells
TGGATGTCAGGAACCA-1	0	0	Basal cells
TGGCGTGAGGGCTAAC-1	2.89171	3.95263	Intermediate cells
TGGGAAGCAGCCTACG-1	0	0	Basal cells
TGGGAAGTCACGATCA-1	0	0	Basal cells
TGGGAGAGTGGTATGG-1	2.38512	4.56016	Intermediate cells
TGGGCGTCAACAAAGT-1	1.86402	0	Luminal cells
TGGGTTATCTCGCTTG-1	0	0	Basal cells
TGGGTTATCTTCCGTG-1	1.08099	4.21157	Intermediate cells
TGGTAGTAGTCCTGTA-1	1.5701	3.86714	Intermediate cells
TGGTAGTAGTCTTGGT-1	0.290952	3.57748	Intermediate cells
TGGTAGTTCAGGGTAG-1	2.1786	4.73403	Intermediate cells
TGGTTAGCAGAATGTA-1	0	0	Basal cells
TGTAACGGTACTGACT-1	3.03129	4.93496	Luminal cells
TGTACAGTCGGCTGTG-1	0	0	Basal cells
TGTAGACTCGCTGTCT-1	3.73438	4.82755	Luminal cells
TGTCAGAAGAGATGCC-1	0	0	Basal cells
TGTCCACGTGGATTTC-1	0	0	Basal cells
TGTCCCAGTATGTGTC-1	0	4.55931	Luminal cells
TGTGAGTTCCAATGCA-1	0	2.96611	Luminal cells
TGTGATGAGCTAGAAT-1	0	0	Basal cells
TGTGTGACAAGACCGA-1	0	0	Basal cells
TGTTACTGTACGGATG-1	0	0	Luminal cells
TGTTACTGTTGAGAGC-1	1.89567	4.45863	Intermediate cells
TGTTCATTCACCTTGC-1	2.19638	3.64856	Intermediate cells
TGTTGGACATGACGTT-1	3.43496	3.15796	Luminal cells
TGTTTGTGTAGTCTTG-1	0	0	Basal cells
TTAATCCCACTGCTTC-1	0	0	Basal cells
TTACCGCGTGTTAGCT-1	0	0	Basal cells
TTACGTTAGTAAAGCT-1	0	0	Basal cells
TTAGGCATCTGGAAGG-1	0	0	Basal cells
TTCAATCTCGCCATAA-1	0	0	Basal cells
TTCACGCCAGCTGTGC-1	3.11045	2.82379	Luminal cells
TTCACGCTCCGATAGT-1	4.053	4.32505	Luminal cells
TTCATTGAGCGTGTCC-1	0	0	Basal cells
TTCATTGGTTTACGTG-1	0	0	Basal cells
TTCATTGTCTAGTCAG-1	0	5.36815	Luminal cells
TTCCAATCATACTGAC-1	0	0	Basal cells
TTCCAATTCCAAGAGG-1	0	0	Basal cells
TTCCACGAGGTTGACG-1	3.71357	4.61512	Luminal cells
TTCCACGGTTAAGTCC-1	2.78629	4.67791	Luminal cells
TTCCGGTTCAAGCTGT-1	1.95725	4.15615	Intermediate cells
TTCCGTGTCAGTGTTG-1	0	0	Basal cells
TTCCGTGTCGACACCG-1	2.29087	3.9045	Intermediate cells
TTCCTCTAGCAGATAT-1	0	0	Basal cells
TTCCTCTGTCACCGAC-1	0	0	Basal cells
TTCCTTCTCACAACCA-1	0	2.89075	Basal cells
TTCGATTGTCCTGTTC-1	1.17085	3.73419	Intermediate cells
TTCGATTTCTCGTGAA-1	1.44855	3.76908	Intermediate cells
TTCGCTGAGACTTGTC-1	2.41015	4.34491	Intermediate cells
TTCGCTGAGCTGACTT-1	0	4.01746	Luminal cells
TTCTAACAGCCTGAAG-1	0	0	Basal cells
TTCTTCCCAATGACCT-1	1.06694	3.4501	Intermediate cells
TTCTTGAAGGATGAGA-1	4.44749	4.37933	Luminal cells
TTCTTGACAGCCATTA-1	1.19879	3.13562	Intermediate cells
TTCTTGACATTCTTCA-1	0	0	Basal cells
TTGAACGAGCCAAGCA-1	2.64253	3.81475	Intermediate cells
TTGAGTGCATCGCTGG-1	0	0	Basal cells
TTGATGGCAAGAGAGA-1	0	0	Basal cells
TTGATGGTCCACGTAA-1	0	4.72871	Luminal cells
TTGCCTGAGTAAAGCT-1	1.61552	3.75748	Intermediate cells
TTGGTTTTCCTCATAT-1	0	0	Basal cells
TTGTGGATCAGCTTCC-1	0	0	Basal cells
TTGTGTTCATTGAAAG-1	1.49272	3.74691	Intermediate cells
TTGTTCACATCATCCC-1	0	0	Basal cells
TTGTTGTAGATACCAA-1	0	0	Basal cells
TTGTTGTCAATCGCAT-1	0	0	Basal cells
TTGTTGTCACTAGGCC-1	1.9903	4.22645	Intermediate cells
TTGTTTGAGTGATGGC-1	1.59578	3.83813	Intermediate cells
TTTACCACACAAGTTC-1	0	4.06478	Luminal cells
TTTACGTCAAAGGCGT-1	3.27876	3.80193	Luminal cells
TTTACTGTCCATGCAA-1	0	0	Basal cells
TTTCAGTCAAGGCAAC-1	0	0	Basal cells
TTTCATGTCCTAGCTC-1	0	4.99944	Luminal cells
TTTCCTCAGGCATCTT-1	0	0	Basal cells
TTTCCTCGTAGGCTCC-1	0	4.57439	Luminal cells
TTTCGATAGTTGCCCG-1	2.37171	4.6292	Intermediate cells
TTTCGATTCGCCAATA-1	4.30294	4.9714	Luminal cells
TTTGACTCAATGCAGG-1	0	3.55244	Luminal cells
TTTGACTCATCCTGTC-1	2.12214	4.4428	Intermediate cells
TTTGATCAGGACGCAT-1	1.47486	3.89974	Intermediate cells
TTTGGAGGTCGGTAAG-1	3.21112	4.25068	Luminal cells
TTTGGTTAGTGCACTT-1	1.24514	3.596	Intermediate cells

## Sheet: Figure 1e
ID	Genotype	gender	Post_TAM	TFS	TFS.status	Tumor
8583-2	UPFL	M	39.43	39.43	0	No
8582	UPFL	M	44.43	44.43	0	No
8577	UPFL	F	47	47	0	No
117	UPFL	F	48.86	48.86	0	No
9042	UPFL	F	52.29	52.29	0	No
9064	UPFL	M	54.71	54.71	0	No
8427	UPFL	F	56.86	56.86	0	No
8585	UPFL	F	61	61	0	No
87	UPFL	F	61.29	61.29	0	No
95	UPFL	F	65.86	65.86	0	No
9024	UPFL	F	69.86	69.86	0	No
9050	UPFL	M	70	70	0	No
8423	UPFL	M	71.29	71.29	0	No
8464	UPFL	M	79.14	78	0	No
8424	UPFL	M	80	78	0	No
485	UPFL	m	112.71	78	0	No
508	UPFL	m	112.71	78	0	No
519	UPFL	f	112.71	78	0	No
520	UPFL	f	112.71	78	0	No
522	UPFL	f	112.71	78	0	No
489	UPFL	f	112.71	78	0	No
524	UPFL	f	112.71	78	0	No
365	UPFL	m	142.86	78	0	No
367	UPFL	m	142.86	78	0	No
262	UPFL	f	150.14	78	0	No
146	UPFL	M	161.57	78	0	No
102	UPFL	F	165.71	78	0	No
150	UPFL	M	49	32.1429	1	Tumor
369	UPFL	m	142.86	32.2857	1	Tumor
9028	UPFL	F	55.14	36.8571	1	Tumor
9056	UPFL	M	47.14	36.8571	1	Tumor
517	UPFL	m	112.71	39.1429	1	Tumor
518	UPFL	m	112.71	39.1429	1	Tumor
8425	UPFL	M	54.43	42.7143	1	Tumor
8426	UPFL	F	59.71	42.7143	1	Tumor
9060	UPFL	F	54.43	44.8571	1	Tumor
506	UPFL	m	112.71	45.5714	1	Tumor
8583-1	UPFL	M	257.14	48	1	Tumor
8573	UPFL	M	61.43	48	1	Tumor
529	UPFL	m	110.29	50.1429	1	Tumor
368	UPFL	m	142.86	51.4286	1	Tumor
550	UPFL	m	112.71	52.5714	1	Tumor
8459	UPFL	M	77.14	56.2857	1	Tumor
8580	UPFL	M	66.43	57.4286	1	Tumor
267	UPFL	m	150.14	58.7143	1	Tumor
282	UPFL	m	150.14	58.7143	1	Tumor
269	UPFL	f	150.14	58.7143	1	Tumor
8421	UPFL	F	67.29	61.1429	1	Tumor
9026	UPFL	F	84.86	67.1429	1	Tumor
8584	UPFL	M	257.14	67.5714	1	Tumor
361	UPFL	m	142.86	75.7143	1	Tumor

## Sheet: Figure 1g
ID	genotype	scan ID	stage	grade
BBN973	BBN	119561	pT1	High
BBN972	BBN	119491	pT1	High
UPPL1546	UPPL	111470	pT1	High
UPPL1598	UPPL	111488	pT1	High
UPPL1595	UPPL	111525	pT1	High
UPPL1695	UPPL	119575	pT1	High
BBN976	BBN	119552	pT2	High
BBN965	BBN	119564	pT2	High
BBN962	BBN	111516	pT2	High
BBN963	BBN	111469	pT2	High
UPPL1541	UPPL	111475	pTa	High
UPPL1597	UPPL	119492	pTa	High
UPPL1591	UPPL	119572	pTa	High
UPFL8425	UPFL	210209	pTa	High
UPFL8583-1	UPFL	218579	pTa	High
UPFL8584	UPFL	225069	pTa	Low
UPFL9056	UPFL	226916	pTa	High
UPFL9060	UPFL	230178	pTa	High
UPFL9028	UPFL	230184	pTa	High
BBN975	BBN	119565	pTis	High
UPFL8421	UPFL	211958	pTis	High
UPFL8573	UPFL	217119	atypia	NA
UPFL8580	UPFL	217129	atypia	NA

## Sheet: Figure 1h
UROMOL ID	Dataset	FGFR3_Status	TP53_Status
U0018	UROMOL	FGFR3	TP53
U0023	UROMOL	FGFR3	TP53
U0036	UROMOL	FGFR3	TP53
U0041	UROMOL	FGFR3	TP53
U0062	UROMOL	FGFR3	TP53
U0072	UROMOL	FGFR3	TP53
U0088	UROMOL	FGFR3	TP53
U0091	UROMOL	FGFR3	TP53
U0099	UROMOL	FGFR3	TP53
U0109	UROMOL	FGFR3	TP53
U0117	UROMOL	FGFR3	TP53
U0128	UROMOL	FGFR3	TP53
U0134	UROMOL	FGFR3	TP53
U0139	UROMOL	FGFR3	TP53
U0141	UROMOL	FGFR3	TP53
U0142	UROMOL	FGFR3	TP53
U0151	UROMOL	FGFR3	TP53
U0153	UROMOL	FGFR3	TP53
U0177	UROMOL	FGFR3	TP53
U0179	UROMOL	FGFR3	TP53
U0195	UROMOL	FGFR3	TP53
U0199	UROMOL	FGFR3	TP53
U0200	UROMOL	FGFR3	TP53
U0267	UROMOL	FGFR3	TP53
U0275	UROMOL	FGFR3	TP53
U0307	UROMOL	FGFR3	TP53
U0426	UROMOL	FGFR3	TP53
U0437	UROMOL	FGFR3	TP53
U0453	UROMOL	FGFR3	TP53
U0459	UROMOL	FGFR3	TP53
U0466	UROMOL	FGFR3	TP53
U0534	UROMOL	FGFR3	TP53
U0538	UROMOL	FGFR3	TP53
U0541	UROMOL	FGFR3	TP53
U0551	UROMOL	FGFR3	TP53
U0553	UROMOL	FGFR3	TP53
U0559	UROMOL	FGFR3	TP53
U0577	UROMOL	FGFR3	TP53
U0603	UROMOL	FGFR3	TP53
U0612	UROMOL	FGFR3	TP53
U0614	UROMOL	FGFR3	TP53
U0615	UROMOL	FGFR3	TP53
U0635	UROMOL	FGFR3	TP53
U0657	UROMOL	FGFR3	TP53
U0932	UROMOL	FGFR3	TP53
U1011	UROMOL	FGFR3	TP53
U1019	UROMOL	FGFR3	TP53
U1023	UROMOL	FGFR3	TP53
U1067	UROMOL	FGFR3	TP53
U1099	UROMOL	FGFR3	TP53
U1100	UROMOL	FGFR3	TP53
U1103	UROMOL	FGFR3	TP53
U1105	UROMOL	FGFR3	TP53
U1106	UROMOL	FGFR3	TP53
U1113	UROMOL	FGFR3	TP53
U1136	UROMOL	FGFR3	TP53
U1146	UROMOL	FGFR3	TP53
U1157	UROMOL	FGFR3	TP53
U1165	UROMOL	FGFR3	TP53
U1189	UROMOL	FGFR3	TP53
U1232	UROMOL	FGFR3	TP53
U1237	UROMOL	FGFR3	TP53
U1248	UROMOL	FGFR3	TP53
U1288	UROMOL	FGFR3	TP53
U1292	UROMOL	FGFR3	TP53
U1309	UROMOL	FGFR3	TP53
U1311	UROMOL	FGFR3	TP53
U1336	UROMOL	FGFR3	TP53
U1430	UROMOL	FGFR3	TP53
U1431	UROMOL	FGFR3	TP53
U1434	UROMOL	FGFR3	TP53
U0001	UROMOL	FGFR3	WT
U0002	UROMOL	FGFR3	WT
U0006	UROMOL	FGFR3	WT
U0007	UROMOL	FGFR3	WT
U0010	UROMOL	FGFR3	WT
U0024	UROMOL	FGFR3	WT
U0026	UROMOL	FGFR3	WT
U0027	UROMOL	FGFR3	WT
U0028	UROMOL	FGFR3	WT
U0032	UROMOL	FGFR3	WT
U0037	UROMOL	FGFR3	WT
U0039	UROMOL	FGFR3	WT
U0042	UROMOL	FGFR3	WT
U0045	UROMOL	FGFR3	WT
U0073	UROMOL	FGFR3	WT
U0078	UROMOL	FGFR3	WT
U0095	UROMOL	FGFR3	WT
U0102	UROMOL	FGFR3	WT
U0106	UROMOL	FGFR3	WT
U0115	UROMOL	FGFR3	WT
U0118	UROMOL	FGFR3	WT
U0121	UROMOL	FGFR3	WT
U0122	UROMOL	FGFR3	WT
U0125	UROMOL	FGFR3	WT
U0129	UROMOL	FGFR3	WT
U0138	UROMOL	FGFR3	WT
U0147	UROMOL	FGFR3	WT
U0158	UROMOL	FGFR3	WT
U0161	UROMOL	FGFR3	WT
U0171	UROMOL	FGFR3	WT
U0181	UROMOL	FGFR3	WT
U0183	UROMOL	FGFR3	WT
U0184	UROMOL	FGFR3	WT
U0190	UROMOL	FGFR3	WT
U0262	UROMOL	FGFR3	WT
U0264	UROMOL	FGFR3	WT
U0312	UROMOL	FGFR3	WT
U0329	UROMOL	FGFR3	WT
U0330	UROMOL	FGFR3	WT
U0337	UROMOL	FGFR3	WT
U0348	UROMOL	FGFR3	WT
U0411	UROMOL	FGFR3	WT
U0425	UROMOL	FGFR3	WT
U0454	UROMOL	FGFR3	WT
U0455	UROMOL	FGFR3	WT
U0469	UROMOL	FGFR3	WT
U0531	UROMOL	FGFR3	WT
U0535	UROMOL	FGFR3	WT
U0542	UROMOL	FGFR3	WT
U0544	UROMOL	FGFR3	WT
U0549	UROMOL	FGFR3	WT
U0550	UROMOL	FGFR3	WT
U0555	UROMOL	FGFR3	WT
U0562	UROMOL	FGFR3	WT
U0566	UROMOL	FGFR3	WT
U0570	UROMOL	FGFR3	WT
U0580	UROMOL	FGFR3	WT
U0583	UROMOL	FGFR3	WT
U0584	UROMOL	FGFR3	WT
U0585	UROMOL	FGFR3	WT
U0598	UROMOL	FGFR3	WT
U0625	UROMOL	FGFR3	WT
U0627	UROMOL	FGFR3	WT
U0638	UROMOL	FGFR3	WT
U0641	UROMOL	FGFR3	WT
U0643	UROMOL	FGFR3	WT
U0646	UROMOL	FGFR3	WT
U0648	UROMOL	FGFR3	WT
U0653	UROMOL	FGFR3	WT
U0655	UROMOL	FGFR3	WT
U0666	UROMOL	FGFR3	WT
U0904	UROMOL	FGFR3	WT
U0910	UROMOL	FGFR3	WT
U0918	UROMOL	FGFR3	WT
U0952	UROMOL	FGFR3	WT
U0965	UROMOL	FGFR3	WT
U0972	UROMOL	FGFR3	WT
U0973	UROMOL	FGFR3	WT
U1018	UROMOL	FGFR3	WT
U1020	UROMOL	FGFR3	WT
U1037	UROMOL	FGFR3	WT
U1061	UROMOL	FGFR3	WT
U1108	UROMOL	FGFR3	WT
U1135	UROMOL	FGFR3	WT
U1148	UROMOL	FGFR3	WT
U1153	UROMOL	FGFR3	WT
U1177	UROMOL	FGFR3	WT
U1182	UROMOL	FGFR3	WT
U1207	UROMOL	FGFR3	WT
U1230	UROMOL	FGFR3	WT
U1240	UROMOL	FGFR3	WT
U1243	UROMOL	FGFR3	WT
U1256	UROMOL	FGFR3	WT
U1265	UROMOL	FGFR3	WT
U1266	UROMOL	FGFR3	WT
U1267	UROMOL	FGFR3	WT
U1271	UROMOL	FGFR3	WT
U1279	UROMOL	FGFR3	WT
U1280	UROMOL	FGFR3	WT
U1282	UROMOL	FGFR3	WT
U1289	UROMOL	FGFR3	WT
U1295	UROMOL	FGFR3	WT
U1297	UROMOL	FGFR3	WT
U1298	UROMOL	FGFR3	WT
U1300	UROMOL	FGFR3	WT
U1301	UROMOL	FGFR3	WT
U1303	UROMOL	FGFR3	WT
U1304	UROMOL	FGFR3	WT
U1307	UROMOL	FGFR3	WT
U1317	UROMOL	FGFR3	WT
U1332	UROMOL	FGFR3	WT
U1338	UROMOL	FGFR3	WT
U1343	UROMOL	FGFR3	WT
U1346	UROMOL	FGFR3	WT
U1356	UROMOL	FGFR3	WT
U1363	UROMOL	FGFR3	WT
U1368	UROMOL	FGFR3	WT
U1388	UROMOL	FGFR3	WT
U1403	UROMOL	FGFR3	WT
U1404	UROMOL	FGFR3	WT
U1408	UROMOL	FGFR3	WT
U1412	UROMOL	FGFR3	WT
U1435	UROMOL	FGFR3	WT
U0038	UROMOL	WT	TP53
U0053	UROMOL	WT	TP53
U0059	UROMOL	WT	TP53
U0064	UROMOL	WT	TP53
U0067	UROMOL	WT	TP53
U0076	UROMOL	WT	TP53
U0077	UROMOL	WT	TP53
U0080	UROMOL	WT	TP53
U0083	UROMOL	WT	TP53
U0086	UROMOL	WT	TP53
U0087	UROMOL	WT	TP53
U0090	UROMOL	WT	TP53
U0092	UROMOL	WT	TP53
U0093	UROMOL	WT	TP53
U0104	UROMOL	WT	TP53
U0110	UROMOL	WT	TP53
U0120	UROMOL	WT	TP53
U0143	UROMOL	WT	TP53
U0182	UROMOL	WT	TP53
U0189	UROMOL	WT	TP53
U0207	UROMOL	WT	TP53
U0224	UROMOL	WT	TP53
U0430	UROMOL	WT	TP53
U0431	UROMOL	WT	TP53
U0433	UROMOL	WT	TP53
U0434	UROMOL	WT	TP53
U0457	UROMOL	WT	TP53
U0461	UROMOL	WT	TP53
U0476	UROMOL	WT	TP53
U0556	UROMOL	WT	TP53
U0608	UROMOL	WT	TP53
U0611	UROMOL	WT	TP53
U0623	UROMOL	WT	TP53
U0645	UROMOL	WT	TP53
U0659	UROMOL	WT	TP53
U0696	UROMOL	WT	TP53
U1006	UROMOL	WT	TP53
U1025	UROMOL	WT	TP53
U1055	UROMOL	WT	TP53
U1162	UROMOL	WT	TP53
U1171	UROMOL	WT	TP53
U1179	UROMOL	WT	TP53
U1235	UROMOL	WT	TP53
U1264	UROMOL	WT	TP53
U1275	UROMOL	WT	TP53
U1283	UROMOL	WT	TP53
U1335	UROMOL	WT	TP53
U1354	UROMOL	WT	TP53
U1374	UROMOL	WT	TP53
U1396	UROMOL	WT	TP53
U1415	UROMOL	WT	TP53
U0035	UROMOL	WT	WT
U0046	UROMOL	WT	WT
U0060	UROMOL	WT	WT
U0094	UROMOL	WT	WT
U0100	UROMOL	WT	WT
U0119	UROMOL	WT	WT
U0126	UROMOL	WT	WT
U0130	UROMOL	WT	WT
U0149	UROMOL	WT	WT
U0160	UROMOL	WT	WT
U0204	UROMOL	WT	WT
U0334	UROMOL	WT	WT
U0350	UROMOL	WT	WT
U0435	UROMOL	WT	WT
U0560	UROMOL	WT	WT
U0573	UROMOL	WT	WT
U0587	UROMOL	WT	WT
U0589	UROMOL	WT	WT
U0590	UROMOL	WT	WT
U0607	UROMOL	WT	WT
U0613	UROMOL	WT	WT
U0642	UROMOL	WT	WT
U0844	UROMOL	WT	WT
U0867	UROMOL	WT	WT
U0870	UROMOL	WT	WT
U0915	UROMOL	WT	WT
U0977	UROMOL	WT	WT
U0986	UROMOL	WT	WT
U1002	UROMOL	WT	WT
U1031	UROMOL	WT	WT
U1043	UROMOL	WT	WT
U1123	UROMOL	WT	WT
U1174	UROMOL	WT	WT
U1228	UROMOL	WT	WT
U1233	UROMOL	WT	WT
U1244	UROMOL	WT	WT
U1249	UROMOL	WT	WT
U1270	UROMOL	WT	WT
U1272	UROMOL	WT	WT
U1276	UROMOL	WT	WT
U1277	UROMOL	WT	WT
U1284	UROMOL	WT	WT
U1337	UROMOL	WT	WT
TCGA-FD-A43P-01	TCGA	WT	TP53
TCGA-K4-A6FZ-01	TCGA	WT	TP53
TCGA-UY-A78K-01	TCGA	WT	TP53
TCGA-E7-A7PW-01	TCGA	WT	TP53
TCGA-ZF-A9RC-01	TCGA	WT	TP53
TCGA-ZF-AA4X-01	TCGA	WT	TP53
TCGA-XF-A9SI-01	TCGA	WT	TP53
TCGA-XF-A9ST-01	TCGA	WT	TP53
TCGA-XF-AAML-01	TCGA	WT	TP53
TCGA-XF-AAMX-01	TCGA	WT	TP53
TCGA-C4-A0EZ-01	TCGA	WT	TP53
TCGA-CF-A1HS-01	TCGA	WT	TP53
TCGA-BT-A20R-01	TCGA	WT	TP53
TCGA-BT-A2LA-01	TCGA	WT	TP53
TCGA-DK-A3IN-01	TCGA	WT	TP53
TCGA-FD-A3B6-01	TCGA	WT	TP53
TCGA-FD-A3N5-01	TCGA	WT	TP53
TCGA-GV-A3JZ-01	TCGA	WT	TP53
TCGA-BT-A3PH-01	TCGA	WT	TP53
TCGA-BT-A3PJ-01	TCGA	WT	TP53
TCGA-K4-A3WV-01	TCGA	WT	TP53
TCGA-FD-A43N-01	TCGA	WT	TP53
TCGA-GC-A4ZW-01	TCGA	WT	TP53
TCGA-K4-A4AC-01	TCGA	WT	TP53
TCGA-MV-A51V-01	TCGA	WT	TP53
TCGA-K4-A5RH-01	TCGA	WT	TP53
TCGA-LC-A66R-01	TCGA	WT	TP53
TCGA-E5-A4TZ-01	TCGA	WT	TP53
TCGA-K4-A6MB-01	TCGA	FGFR3	TP53
TCGA-PQ-A6FI-01	TCGA	WT	TP53
TCGA-PQ-A6FN-01	TCGA	WT	TP53
TCGA-E7-A7DV-01	TCGA	FGFR3	TP53
TCGA-FD-A6TD-01	TCGA	WT	TP53
TCGA-KQ-A41Q-01	TCGA	WT	TP53
TCGA-E7-A85H-01	TCGA	WT	TP53
TCGA-XF-A8HD-01	TCGA	WT	TP53
TCGA-UY-A9PB-01	TCGA	WT	TP53
TCGA-UY-A9PH-01	TCGA	WT	TP53
TCGA-ZF-A9RF-01	TCGA	WT	TP53
TCGA-4Z-AA7R-01	TCGA	WT	TP53
TCGA-4Z-AA84-01	TCGA	WT	TP53
TCGA-DK-AA6W-01	TCGA	WT	TP53
TCGA-DK-AA6R-01	TCGA	WT	TP53
TCGA-G2-AA3F-01	TCGA	WT	TP53
TCGA-XF-A9SM-01	TCGA	WT	TP53
TCGA-XF-AAMG-01	TCGA	WT	TP53
TCGA-XF-AAN7-01	TCGA	WT	TP53
TCGA-YF-AA3M-01	TCGA	WT	TP53
TCGA-DK-A1A3-01	TCGA	WT	TP53
TCGA-DK-A1A6-01	TCGA	WT	TP53
TCGA-DK-A1A7-01	TCGA	WT	TP53
TCGA-DK-A1AC-01	TCGA	WT	TP53
TCGA-DK-A1AD-01	TCGA	WT	TP53
TCGA-BT-A20J-01	TCGA	WT	TP53
TCGA-BT-A20U-01	TCGA	WT	TP53
TCGA-DK-A2I2-01	TCGA	WT	TP53
TCGA-G2-A2EO-01	TCGA	FGFR3	TP53
TCGA-DK-A2I6-01	TCGA	WT	TP53
TCGA-G2-A2EL-01	TCGA	WT	TP53
TCGA-BT-A2LD-01	TCGA	WT	TP53
TCGA-DK-A3IL-01	TCGA	WT	TP53
TCGA-FD-A3B7-01	TCGA	WT	TP53
TCGA-G2-A3IE-01	TCGA	WT	TP53
TCGA-GV-A3JW-01	TCGA	WT	TP53
TCGA-GV-A3JX-01	TCGA	WT	TP53
TCGA-BL-A3JM-01	TCGA	WT	TP53
TCGA-CU-A3KJ-01	TCGA	WT	TP53
TCGA-DK-A2I4-01	TCGA	WT	TP53
TCGA-DK-A3IK-01	TCGA	WT	TP53
TCGA-DK-A3IV-01	TCGA	WT	TP53
TCGA-GC-A3RB-01	TCGA	FGFR3	TP53
TCGA-GV-A3QH-01	TCGA	WT	TP53
TCGA-DK-A3X1-01	TCGA	WT	TP53
TCGA-DK-A3X2-01	TCGA	WT	TP53
TCGA-FD-A3SJ-01	TCGA	WT	TP53
TCGA-FD-A3SL-01	TCGA	WT	TP53
TCGA-FD-A3SO-01	TCGA	WT	TP53
TCGA-FD-A3SP-01	TCGA	WT	TP53
TCGA-FD-A3SS-01	TCGA	WT	TP53
TCGA-G2-A3VY-01	TCGA	WT	TP53
TCGA-BT-A42C-01	TCGA	FGFR3	TP53
TCGA-FJ-A3Z7-01	TCGA	WT	TP53
TCGA-FJ-A3ZF-01	TCGA	FGFR3	TP53
TCGA-GC-A3YS-01	TCGA	WT	TP53
TCGA-GV-A40E-01	TCGA	WT	TP53
TCGA-GV-A40G-01	TCGA	WT	TP53
TCGA-K4-A3WU-01	TCGA	WT	TP53
TCGA-GU-A42Q-01	TCGA	WT	TP53
TCGA-E7-A541-01	TCGA	WT	TP53
TCGA-K4-A54R-01	TCGA	WT	TP53
TCGA-K4-A5RI-01	TCGA	WT	TP53
TCGA-K4-A5RJ-01	TCGA	WT	TP53
TCGA-LT-A5Z6-01	TCGA	WT	TP53
TCGA-DK-A6AW-01	TCGA	WT	TP53
TCGA-DK-A6B6-01	TCGA	WT	TP53
TCGA-FD-A62N-01	TCGA	WT	TP53
TCGA-R3-A69X-01	TCGA	WT	TP53
TCGA-GC-A6I3-01	TCGA	WT	TP53
TCGA-GD-A6C6-01	TCGA	WT	TP53
TCGA-E7-A6ME-01	TCGA	WT	TP53
TCGA-E7-A7DU-01	TCGA	FGFR3	TP53
TCGA-FD-A6TF-01	TCGA	WT	TP53
TCGA-FD-A6TG-01	TCGA	WT	TP53
TCGA-GU-A766-01	TCGA	WT	TP53
TCGA-GU-A767-01	TCGA	WT	TP53
TCGA-FD-A6TC-01	TCGA	WT	TP53
TCGA-FD-A6TE-01	TCGA	WT	TP53
TCGA-GV-A6ZA-01	TCGA	WT	TP53
TCGA-UY-A78L-01	TCGA	WT	TP53
TCGA-UY-A78N-01	TCGA	FGFR3	TP53
TCGA-GU-A764-01	TCGA	WT	TP53
TCGA-KQ-A41O-01	TCGA	WT	TP53
TCGA-2F-A9KW-01	TCGA	WT	TP53
TCGA-K4-AAQO-01	TCGA	WT	TP53
TCGA-UY-A9PA-01	TCGA	WT	TP53
TCGA-UY-A9PD-01	TCGA	WT	TP53
TCGA-ZF-A9RE-01	TCGA	FGFR3	TP53
TCGA-ZF-A9RL-01	TCGA	FGFR3	TP53
TCGA-ZF-A9RM-01	TCGA	WT	TP53
TCGA-ZF-AA4T-01	TCGA	WT	TP53
TCGA-ZF-AA4V-01	TCGA	WT	TP53
TCGA-4Z-AA80-01	TCGA	WT	TP53
TCGA-4Z-AA86-01	TCGA	WT	TP53
TCGA-4Z-AA87-01	TCGA	WT	TP53
TCGA-DK-AA6L-01	TCGA	WT	TP53
TCGA-DK-AA6M-01	TCGA	WT	TP53
TCGA-DK-AA6Q-01	TCGA	WT	TP53
TCGA-DK-AA74-01	TCGA	WT	TP53
TCGA-DK-AA75-01	TCGA	WT	TP53
TCGA-G2-AA3B-01	TCGA	WT	TP53
TCGA-G2-AA3D-01	TCGA	WT	TP53
TCGA-GU-AATO-01	TCGA	WT	TP53
TCGA-XF-A9SJ-01	TCGA	FGFR3	TP53
TCGA-XF-A9SX-01	TCGA	WT	TP53
TCGA-XF-A9SZ-01	TCGA	WT	TP53
TCGA-XF-A9T0-01	TCGA	WT	TP53
TCGA-XF-A9T8-01	TCGA	WT	TP53
TCGA-YC-A9TC-01	TCGA	WT	TP53
TCGA-ZF-AA53-01	TCGA	WT	TP53
TCGA-ZF-AA5H-01	TCGA	WT	TP53
TCGA-5N-A9KI-01	TCGA	WT	TP53
TCGA-DK-AA6X-01	TCGA	WT	TP53
TCGA-UY-A8OB-01	TCGA	WT	TP53
TCGA-XF-A9SG-01	TCGA	WT	TP53
TCGA-XF-A9SW-01	TCGA	WT	TP53
TCGA-XF-A9T3-01	TCGA	WT	TP53
TCGA-XF-A9T5-01	TCGA	WT	TP53
TCGA-XF-A9T6-01	TCGA	WT	TP53
TCGA-XF-AAMF-01	TCGA	WT	TP53
TCGA-XF-AAMQ-01	TCGA	WT	TP53
TCGA-XF-AAMY-01	TCGA	WT	TP53
TCGA-XF-AAN0-01	TCGA	WT	TP53
TCGA-XF-AAN2-01	TCGA	WT	TP53
TCGA-XF-AAN3-01	TCGA	WT	TP53
TCGA-ZF-A9RN-01	TCGA	FGFR3	TP53
TCGA-ZF-AA58-01	TCGA	FGFR3	TP53
TCGA-CU-A0YN-01	TCGA	WT	TP53
TCGA-DK-A1A5-01	TCGA	WT	TP53
TCGA-DK-A1AB-01	TCGA	WT	TP53
TCGA-DK-A1AE-01	TCGA	WT	TP53
TCGA-DK-A1AG-01	TCGA	FGFR3	TP53
TCGA-BT-A20N-01	TCGA	WT	TP53
TCGA-BT-A20O-01	TCGA	WT	TP53
TCGA-BT-A20W-01	TCGA	WT	TP53
TCGA-BT-A20X-01	TCGA	WT	TP53
TCGA-DK-A2I1-01	TCGA	WT	TP53
TCGA-G2-A2EJ-01	TCGA	WT	TP53
TCGA-G2-A2ES-01	TCGA	WT	TP53
TCGA-GD-A2C5-01	TCGA	WT	TP53
TCGA-H4-A2HO-01	TCGA	FGFR3	TP53
TCGA-H4-A2HQ-01	TCGA	FGFR3	TP53
TCGA-BT-A2LB-01	TCGA	WT	TP53
TCGA-G2-A2EF-01	TCGA	WT	TP53
TCGA-G2-A2EK-01	TCGA	WT	TP53
TCGA-E5-A2PC-01	TCGA	FGFR3	TP53
TCGA-FD-A3B3-01	TCGA	WT	TP53
TCGA-FT-A3EE-01	TCGA	WT	TP53
TCGA-CF-A3MG-01	TCGA	WT	TP53
TCGA-CF-A3MI-01	TCGA	WT	TP53
TCGA-DK-A3IM-01	TCGA	WT	TP53
TCGA-DK-A3IU-01	TCGA	WT	TP53
TCGA-FD-A3B5-01	TCGA	WT	TP53
TCGA-FD-A3B8-01	TCGA	WT	TP53
TCGA-G2-A3IB-01	TCGA	WT	TP53
TCGA-DK-A3IS-01	TCGA	FGFR3	TP53
TCGA-FD-A3N6-01	TCGA	WT	TP53
TCGA-FD-A3NA-01	TCGA	WT	TP53
TCGA-BT-A3PK-01	TCGA	WT	TP53
TCGA-GD-A3OP-01	TCGA	WT	TP53
TCGA-GD-A3OS-01	TCGA	WT	TP53
TCGA-GV-A3QG-01	TCGA	WT	TP53
TCGA-GV-A3QI-01	TCGA	WT	TP53
TCGA-CU-A3QU-01	TCGA	WT	TP53
TCGA-FD-A3SR-01	TCGA	WT	TP53
TCGA-GC-A3BM-01	TCGA	FGFR3	TP53
TCGA-GC-A3OO-01	TCGA	WT	TP53
TCGA-GC-A3RC-01	TCGA	WT	TP53
TCGA-GC-A3RD-01	TCGA	WT	TP53
TCGA-GC-A3WC-01	TCGA	WT	TP53
TCGA-K4-A3WS-01	TCGA	FGFR3	TP53
TCGA-DK-A3WW-01	TCGA	WT	TP53
TCGA-FJ-A3ZE-01	TCGA	FGFR3	TP53
TCGA-GV-A3QK-01	TCGA	WT	TP53
TCGA-BT-A42E-01	TCGA	WT	TP53
TCGA-BT-A42F-01	TCGA	WT	TP53
TCGA-CF-A47V-01	TCGA	FGFR3	TP53
TCGA-CF-A47Y-01	TCGA	FGFR3	TP53
TCGA-GU-A42P-01	TCGA	WT	TP53
TCGA-E7-A4IJ-01	TCGA	WT	TP53
TCGA-E7-A4XJ-01	TCGA	WT	TP53
TCGA-FD-A43Y-01	TCGA	WT	TP53
TCGA-FD-A5BR-01	TCGA	WT	TP53
TCGA-FD-A5BU-01	TCGA	WT	TP53
TCGA-FD-A5BV-01	TCGA	WT	TP53
TCGA-HQ-A2OF-01	TCGA	WT	TP53
TCGA-HQ-A5ND-01	TCGA	WT	TP53
TCGA-CF-A5U8-01	TCGA	FGFR3	TP53
TCGA-E7-A5KF-01	TCGA	FGFR3	TP53
TCGA-FD-A5BZ-01	TCGA	WT	TP53
TCGA-FD-A5C0-01	TCGA	WT	TP53
TCGA-HQ-A5NE-01	TCGA	WT	TP53
TCGA-K4-A4AB-01	TCGA	WT	TP53
TCGA-DK-A6AV-01	TCGA	WT	TP53
TCGA-DK-A6B2-01	TCGA	WT	TP53
TCGA-E7-A677-01	TCGA	WT	TP53
TCGA-FD-A62P-01	TCGA	WT	TP53
TCGA-FD-A62S-01	TCGA	WT	TP53
TCGA-FT-A61P-01	TCGA	WT	TP53
TCGA-DK-A6B5-01	TCGA	WT	TP53
TCGA-E5-A4U1-01	TCGA	FGFR3	TP53
TCGA-GC-A6I1-01	TCGA	WT	TP53
TCGA-S5-A6DX-01	TCGA	WT	TP53
TCGA-FD-A6TH-01	TCGA	WT	TP53
TCGA-FD-A6TI-01	TCGA	WT	TP53
TCGA-FD-A6TB-01	TCGA	WT	TP53
TCGA-GU-A762-01	TCGA	WT	TP53
TCGA-KQ-A41N-01	TCGA	WT	TP53
TCGA-KQ-A41P-01	TCGA	WT	TP53
TCGA-KQ-A41S-01	TCGA	WT	TP53
TCGA-UY-A78O-01	TCGA	WT	TP53
TCGA-CF-A7I0-01	TCGA	FGFR3	TP53
TCGA-K4-A83P-01	TCGA	WT	TP53
TCGA-KQ-A41R-01	TCGA	WT	TP53
TCGA-UY-A78M-01	TCGA	WT	TP53
TCGA-UY-A78P-01	TCGA	WT	TP53
TCGA-UY-A8OD-01	TCGA	WT	TP53
TCGA-XF-A8HF-01	TCGA	WT	TP53
TCGA-XF-A8HG-01	TCGA	WT	TP53
TCGA-2F-A9KO-01	TCGA	WT	TP53
TCGA-2F-A9KP-01	TCGA	WT	TP53
TCGA-E7-A97P-01	TCGA	WT	TP53
TCGA-E7-A97Q-01	TCGA	WT	TP53
TCGA-S5-AA26-01	TCGA	WT	TP53
TCGA-SY-A9G0-01	TCGA	WT	TP53
TCGA-SY-A9G5-01	TCGA	WT	TP53
TCGA-UY-A9PE-01	TCGA	WT	TP53
TCGA-UY-A9PF-01	TCGA	WT	TP53
TCGA-XF-A8HH-01	TCGA	WT	TP53
TCGA-XF-A8HI-01	TCGA	FGFR3	TP53
TCGA-YF-AA3L-01	TCGA	WT	TP53
TCGA-ZF-A9R0-01	TCGA	WT	TP53
TCGA-ZF-A9R4-01	TCGA	WT	TP53
TCGA-ZF-AA4N-01	TCGA	WT	TP53
TCGA-ZF-AA4U-01	TCGA	FGFR3	TP53
TCGA-ZF-AA4W-01	TCGA	WT	TP53
TCGA-4Z-AA7M-01	TCGA	WT	TP53
TCGA-4Z-AA7Q-01	TCGA	WT	TP53
TCGA-4Z-AA7W-01	TCGA	WT	TP53
TCGA-4Z-AA81-01	TCGA	FGFR3	TP53
TCGA-DK-AA6P-01	TCGA	FGFR3	TP53
TCGA-DK-AA6T-01	TCGA	WT	TP53
TCGA-DK-AA6U-01	TCGA	WT	TP53
TCGA-DK-AA77-01	TCGA	FGFR3	TP53
TCGA-G2-AA3C-01	TCGA	WT	TP53
TCGA-GU-AATP-01	TCGA	WT	TP53
TCGA-GU-AATQ-01	TCGA	FGFR3	TP53
TCGA-XF-A9SH-01	TCGA	WT	TP53
TCGA-XF-A9SL-01	TCGA	FGFR3	TP53
TCGA-ZF-A9R2-01	TCGA	FGFR3	TP53
TCGA-ZF-AA51-01	TCGA	WT	TP53
TCGA-ZF-AA52-01	TCGA	WT	TP53
TCGA-ZF-AA54-01	TCGA	WT	TP53
TCGA-ZF-AA5P-01	TCGA	WT	TP53
TCGA-5N-A9KM-01	TCGA	WT	TP53
TCGA-XF-A9SK-01	TCGA	WT	TP53
TCGA-XF-A9SY-01	TCGA	WT	TP53
TCGA-XF-AAME-01	TCGA	WT	TP53
TCGA-XF-AAMJ-01	TCGA	WT	TP53
TCGA-XF-AAMT-01	TCGA	WT	TP53
TCGA-XF-AAMW-01	TCGA	WT	TP53
TCGA-XF-AAMZ-01	TCGA	WT	TP53
TCGA-XF-AAN4-01	TCGA	WT	TP53
TCGA-ZF-A9RD-01	TCGA	WT	TP53
TCGA-ZF-A9RG-01	TCGA	FGFR3	TP53
TCGA-BL-A0C8-01	TCGA	FGFR3	TP53
TCGA-BL-A13J-01	TCGA	WT	TP53
TCGA-BT-A0S7-01	TCGA	FGFR3	TP53
TCGA-BT-A0YX-01	TCGA	WT	TP53
TCGA-C4-A0F0-01	TCGA	WT	TP53
TCGA-C4-A0F6-01	TCGA	WT	TP53
TCGA-CU-A0YR-01	TCGA	WT	TP53
TCGA-BL-A13I-01	TCGA	WT	WT
TCGA-CF-A1HR-01	TCGA	WT	WT
TCGA-DK-A1AA-01	TCGA	WT	WT
TCGA-DK-A1AF-01	TCGA	WT	WT
TCGA-BT-A20P-01	TCGA	FGFR3	WT
TCGA-BT-A20Q-01	TCGA	WT	WT
TCGA-BT-A20T-01	TCGA	FGFR3	WT
TCGA-BT-A20V-01	TCGA	WT	WT
TCGA-CF-A27C-01	TCGA	FGFR3	WT
TCGA-DK-A2HX-01	TCGA	WT	WT
TCGA-FD-A3B4-01	TCGA	WT	WT
TCGA-HQ-A2OE-01	TCGA	WT	WT
TCGA-CF-A3MH-01	TCGA	FGFR3	WT
TCGA-DK-A3IQ-01	TCGA	WT	WT
TCGA-DK-A3IT-01	TCGA	WT	WT
TCGA-GC-A3I6-01	TCGA	WT	WT
TCGA-CF-A3MF-01	TCGA	WT	WT
TCGA-GD-A3OQ-01	TCGA	WT	WT
TCGA-GV-A3JV-01	TCGA	WT	WT
TCGA-CU-A3YL-01	TCGA	WT	WT
TCGA-DK-A3WX-01	TCGA	WT	WT
TCGA-DK-A3WY-01	TCGA	WT	WT
TCGA-E7-A3X6-01	TCGA	FGFR3	WT
TCGA-E7-A3Y1-01	TCGA	FGFR3	WT
TCGA-FD-A3SM-01	TCGA	FGFR3	WT
TCGA-FD-A3SN-01	TCGA	WT	WT
TCGA-FD-A3SQ-01	TCGA	WT	WT
TCGA-GV-A3QF-01	TCGA	WT	WT
TCGA-BT-A42B-01	TCGA	WT	WT
TCGA-GU-A42R-01	TCGA	FGFR3	WT
TCGA-CF-A47S-01	TCGA	WT	WT
TCGA-CF-A47T-01	TCGA	WT	WT
TCGA-CF-A47W-01	TCGA	FGFR3	WT
TCGA-CF-A47X-01	TCGA	WT	WT
TCGA-FD-A43S-01	TCGA	WT	WT
TCGA-FD-A43U-01	TCGA	WT	WT
TCGA-FD-A43X-01	TCGA	FGFR3	WT
TCGA-E7-A519-01	TCGA	FGFR3	WT
TCGA-FD-A5BS-01	TCGA	WT	WT
TCGA-FD-A5BT-01	TCGA	WT	WT
TCGA-FD-A5BX-01	TCGA	WT	WT
TCGA-FJ-A3Z9-01	TCGA	WT	WT
TCGA-CF-A5UA-01	TCGA	WT	WT
TCGA-CU-A5W6-01	TCGA	FGFR3	WT
TCGA-E7-A5KE-01	TCGA	FGFR3	WT
TCGA-FD-A5BY-01	TCGA	WT	WT
TCGA-FD-A5C1-01	TCGA	WT	WT
TCGA-BL-A5ZZ-01	TCGA	WT	WT
TCGA-DK-A6B1-01	TCGA	WT	WT
TCGA-E7-A678-01	TCGA	FGFR3	WT
TCGA-FD-A62O-01	TCGA	WT	WT
TCGA-DK-A6B0-01	TCGA	FGFR3	WT
TCGA-E7-A6MF-01	TCGA	WT	WT
TCGA-GD-A76B-01	TCGA	WT	WT
TCGA-GU-A763-01	TCGA	FGFR3	WT
TCGA-CU-A72E-01	TCGA	FGFR3	WT
TCGA-FD-A6TA-01	TCGA	WT	WT
TCGA-FD-A6TK-01	TCGA	WT	WT
TCGA-E7-A6MD-01	TCGA	WT	WT
TCGA-E7-A7XN-01	TCGA	WT	WT
TCGA-FJ-A871-01	TCGA	WT	WT
TCGA-CF-A8HX-01	TCGA	WT	WT
TCGA-CF-A8HY-01	TCGA	WT	WT
TCGA-E7-A8O7-01	TCGA	WT	WT
TCGA-LT-A8JT-01	TCGA	FGFR3	WT
TCGA-UY-A8OC-01	TCGA	WT	WT
TCGA-XF-A8HB-01	TCGA	WT	WT
TCGA-XF-A8HC-01	TCGA	WT	WT
TCGA-XF-A8HE-01	TCGA	FGFR3	WT
TCGA-YC-A89H-01	TCGA	WT	WT
TCGA-2F-A9KQ-01	TCGA	FGFR3	WT
TCGA-2F-A9KR-01	TCGA	FGFR3	WT
TCGA-2F-A9KT-01	TCGA	FGFR3	WT
TCGA-CF-A9FF-01	TCGA	FGFR3	WT
TCGA-CF-A9FH-01	TCGA	FGFR3	WT
TCGA-CF-A9FL-01	TCGA	FGFR3	WT
TCGA-CF-A9FM-01	TCGA	FGFR3	WT
TCGA-YC-A8S6-01	TCGA	WT	WT
TCGA-ZF-A9R3-01	TCGA	WT	WT
TCGA-ZF-A9R7-01	TCGA	WT	WT
TCGA-ZF-A9R9-01	TCGA	WT	WT
TCGA-ZF-AA4R-01	TCGA	WT	WT
TCGA-4Z-AA7N-01	TCGA	WT	WT
TCGA-4Z-AA7O-01	TCGA	WT	WT
TCGA-4Z-AA7S-01	TCGA	WT	WT
TCGA-4Z-AA7Y-01	TCGA	FGFR3	WT
TCGA-4Z-AA82-01	TCGA	WT	WT
TCGA-4Z-AA83-01	TCGA	FGFR3	WT
TCGA-4Z-AA89-01	TCGA	FGFR3	WT
TCGA-DK-AA6S-01	TCGA	WT	WT
TCGA-DK-AA71-01	TCGA	FGFR3	WT
TCGA-DK-AA76-01	TCGA	WT	WT
TCGA-XF-A9SP-01	TCGA	WT	WT
TCGA-XF-A9SU-01	TCGA	WT	WT
TCGA-XF-A9T4-01	TCGA	WT	WT
TCGA-ZF-A9R1-01	TCGA	WT	WT
TCGA-ZF-AA56-01	TCGA	WT	WT
TCGA-XF-A9SV-01	TCGA	FGFR3	WT
TCGA-XF-A9T2-01	TCGA	WT	WT
TCGA-XF-AAMH-01	TCGA	WT	WT
TCGA-XF-AAMR-01	TCGA	WT	WT
TCGA-XF-AAN1-01	TCGA	FGFR3	WT
TCGA-XF-AAN5-01	TCGA	WT	WT
TCGA-XF-AAN8-01	TCGA	WT	WT
TCGA-ZF-A9R5-01	TCGA	FGFR3	WT
TCGA-ZF-AA5N-01	TCGA	WT	WT
TCGA-CU-A0YO-01	TCGA	WT	WT
blca_nmibc_2017:s_DS_nmibc_019_P	MSK-NMIBC	WT	TP53
blca_nmibc_2017:s_DS_nmibc_014_P	MSK-NMIBC	FGFR3	TP53
blca_nmibc_2017:s_DS_nmibc_011_P	MSK-NMIBC	FGFR3	TP53
blca_nmibc_2017:s_DS_nmibc_010_P	MSK-NMIBC	WT	TP53
blca_nmibc_2017:s_DS_nmibc_008_P	MSK-NMIBC	FGFR3	TP53
blca_nmibc_2017:s_DS_nmibc_007_P	MSK-NMIBC	WT	TP53
blca_nmibc_2017:P-0010531-T01-IM5	MSK-NMIBC	WT	TP53
blca_nmibc_2017:P-0010316-T01-IM5	MSK-NMIBC	WT	WT
blca_nmibc_2017:P-0010271-T01-IM5	MSK-NMIBC	WT	TP53
blca_nmibc_2017:P-0009371-T01-IM5	MSK-NMIBC	FGFR3	TP53
blca_nmibc_2017:P-0008880-T01-IM5	MSK-NMIBC	WT	WT
blca_nmibc_2017:P-0008867-T01-IM5	MSK-NMIBC	WT	WT
blca_nmibc_2017:P-0008834-T01-IM5	MSK-NMIBC	FGFR3	TP53
blca_nmibc_2017:P-0008734-T01-IM5	MSK-NMIBC	WT	TP53
blca_nmibc_2017:P-0008240-T01-IM5	MSK-NMIBC	FGFR3	WT
blca_nmibc_2017:P-0008234-T01-IM5	MSK-NMIBC	WT	WT
blca_nmibc_2017:P-0007966-T01-IM5	MSK-NMIBC	FGFR3	WT
blca_nmibc_2017:P-0007285-T01-IM5	MSK-NMIBC	FGFR3	WT
blca_nmibc_2017:P-0007002-T01-IM5	MSK-NMIBC	WT	TP53
blca_nmibc_2017:P-0006989-T01-IM5	MSK-NMIBC	FGFR3	WT
blca_nmibc_2017:P-0006902-T01-IM5	MSK-NMIBC	FGFR3	WT
blca_nmibc_2017:P-0006714-T01-IM5	MSK-NMIBC	WT	TP53
blca_nmibc_2017:P-0006645-T01-IM5	MSK-NMIBC	WT	TP53
blca_nmibc_2017:P-0006570-T01-IM5	MSK-NMIBC	FGFR3	WT
blca_nmibc_2017:P-0006429-T01-IM5	MSK-NMIBC	FGFR3	WT
blca_nmibc_2017:P-0006291-T01-IM5	MSK-NMIBC	FGFR3	WT
blca_nmibc_2017:P-0006233-T01-IM5	MSK-NMIBC	WT	TP53
blca_nmibc_2017:P-0006218-T01-IM5	MSK-NMIBC	FGFR3	TP53
blca_nmibc_2017:P-0006194-T01-IM5	MSK-NMIBC	WT	TP53
blca_nmibc_2017:P-0006142-T01-IM5	MSK-NMIBC	FGFR3	TP53
blca_nmibc_2017:P-0006124-T01-IM5	MSK-NMIBC	FGFR3	TP53
blca_nmibc_2017:P-0006015-T01-IM5	MSK-NMIBC	WT	TP53
blca_nmibc_2017:P-0005966-T01-IM5	MSK-NMIBC	FGFR3	TP53
blca_nmibc_2017:P-0005770-T02-IM5	MSK-NMIBC	WT	TP53
blca_nmibc_2017:P-0005690-T01-IM5	MSK-NMIBC	WT	WT
blca_nmibc_2017:P-0005664-T01-IM5	MSK-NMIBC	WT	WT
blca_nmibc_2017:P-0005606-T01-IM5	MSK-NMIBC	WT	TP53
blca_nmibc_2017:P-0005590-T01-IM5	MSK-NMIBC	WT	TP53
blca_nmibc_2017:P-0005587-T01-IM5	MSK-NMIBC	WT	WT
blca_nmibc_2017:P-0005586-T01-IM5	MSK-NMIBC	WT	TP53
blca_nmibc_2017:P-0005490-T01-IM5	MSK-NMIBC	WT	TP53
blca_nmibc_2017:P-0005427-T01-IM5	MSK-NMIBC	WT	TP53
blca_nmibc_2017:P-0005424-T01-IM5	MSK-NMIBC	FGFR3	WT
blca_nmibc_2017:P-0005367-T01-IM5	MSK-NMIBC	FGFR3	WT
blca_nmibc_2017:P-0005359-T01-IM5	MSK-NMIBC	WT	TP53
blca_nmibc_2017:P-0005346-T01-IM5	MSK-NMIBC	FGFR3	TP53
blca_nmibc_2017:P-0005245-T01-IM5	MSK-NMIBC	WT	WT
blca_nmibc_2017:P-0005232-T01-IM5	MSK-NMIBC	FGFR3	TP53
blca_nmibc_2017:P-0005143-T01-IM5	MSK-NMIBC	FGFR3	WT
blca_nmibc_2017:P-0005089-T01-IM5	MSK-NMIBC	WT	WT
blca_nmibc_2017:P-0005087-T01-IM5	MSK-NMIBC	WT	TP53
blca_nmibc_2017:P-0005033-T01-IM5	MSK-NMIBC	WT	TP53
blca_nmibc_2017:P-0004941-T01-IM5	MSK-NMIBC	WT	WT
blca_nmibc_2017:P-0004939-T01-IM5	MSK-NMIBC	WT	WT
blca_nmibc_2017:P-0004924-T01-IM5	MSK-NMIBC	WT	TP53
blca_nmibc_2017:P-0004788-T01-IM5	MSK-NMIBC	WT	WT
blca_nmibc_2017:P-0004762-T01-IM5	MSK-NMIBC	FGFR3	WT
blca_nmibc_2017:P-0004757-T01-IM5	MSK-NMIBC	FGFR3	WT
blca_nmibc_2017:P-0004755-T01-IM5	MSK-NMIBC	WT	TP53
blca_nmibc_2017:P-0004703-T01-IM5	MSK-NMIBC	FGFR3	WT
blca_nmibc_2017:P-0004567-T01-IM5	MSK-NMIBC	WT	WT
blca_nmibc_2017:P-0004564-T01-IM5	MSK-NMIBC	WT	TP53
blca_nmibc_2017:P-0004519-T01-IM5	MSK-NMIBC	WT	WT
blca_nmibc_2017:P-0004484-T01-IM5	MSK-NMIBC	FGFR3	WT
blca_nmibc_2017:P-0004444-T01-IM5	MSK-NMIBC	FGFR3	WT
blca_nmibc_2017:P-0004426-T01-IM5	MSK-NMIBC	FGFR3	WT
blca_nmibc_2017:P-0004424-T01-IM5	MSK-NMIBC	FGFR3	WT
blca_nmibc_2017:P-0004420-T01-IM5	MSK-NMIBC	FGFR3	WT
blca_nmibc_2017:P-0004419-T01-IM5	MSK-NMIBC	FGFR3	TP53
blca_nmibc_2017:P-0004393-T01-IM5	MSK-NMIBC	FGFR3	TP53
blca_nmibc_2017:P-0004387-T01-IM5	MSK-NMIBC	WT	TP53
blca_nmibc_2017:P-0004368-T01-IM5	MSK-NMIBC	WT	WT
blca_nmibc_2017:P-0004367-T01-IM5	MSK-NMIBC	FGFR3	WT
blca_nmibc_2017:P-0004224-T01-IM5	MSK-NMIBC	FGFR3	TP53
blca_nmibc_2017:P-0003920-T01-IM5	MSK-NMIBC	WT	TP53
blca_nmibc_2017:P-0003878-T01-IM5	MSK-NMIBC	WT	WT
blca_nmibc_2017:P-0003844-T01-IM5	MSK-NMIBC	WT	TP53
blca_nmibc_2017:P-0003832-T01-IM5	MSK-NMIBC	WT	WT
blca_nmibc_2017:P-0003824-T01-IM5	MSK-NMIBC	WT	WT
blca_nmibc_2017:P-0003823-T01-IM5	MSK-NMIBC	FGFR3	WT
blca_nmibc_2017:P-0003817-T01-IM5	MSK-NMIBC	WT	WT
blca_nmibc_2017:P-0003690-T01-IM5	MSK-NMIBC	FGFR3	TP53
blca_nmibc_2017:P-0003682-T01-IM5	MSK-NMIBC	FGFR3	WT
blca_nmibc_2017:P-0003681-T01-IM5	MSK-NMIBC	WT	WT
blca_nmibc_2017:P-0003677-T01-IM5	MSK-NMIBC	FGFR3	WT
blca_nmibc_2017:P-0003566-T01-IM5	MSK-NMIBC	FGFR3	WT
blca_nmibc_2017:P-0003561-T01-IM5	MSK-NMIBC	FGFR3	TP53
blca_nmibc_2017:P-0003438-T01-IM5	MSK-NMIBC	FGFR3	WT
blca_nmibc_2017:P-0003436-T01-IM5	MSK-NMIBC	WT	WT
blca_nmibc_2017:P-0003434-T01-IM5	MSK-NMIBC	WT	WT
blca_nmibc_2017:P-0003433-T01-IM5	MSK-NMIBC	WT	TP53
blca_nmibc_2017:P-0003408-T01-IM5	MSK-NMIBC	FGFR3	WT
blca_nmibc_2017:P-0003404-T01-IM5	MSK-NMIBC	WT	WT
blca_nmibc_2017:P-0003403-T01-IM5	MSK-NMIBC	FGFR3	WT
blca_nmibc_2017:P-0003396-T01-IM5	MSK-NMIBC	FGFR3	WT
blca_nmibc_2017:P-0003391-T01-IM5	MSK-NMIBC	FGFR3	WT
blca_nmibc_2017:P-0003388-T01-IM5	MSK-NMIBC	FGFR3	WT
blca_nmibc_2017:P-0003370-T01-IM5	MSK-NMIBC	FGFR3	TP53
blca_nmibc_2017:P-0003362-T01-IM5	MSK-NMIBC	FGFR3	WT
blca_nmibc_2017:P-0003352-T01-IM5	MSK-NMIBC	FGFR3	WT
blca_nmibc_2017:P-0003261-T01-IM5	MSK-NMIBC	WT	TP53
blca_nmibc_2017:P-0003257-T01-IM5	MSK-NMIBC	WT	WT
blca_nmibc_2017:P-0003238-T01-IM5	MSK-NMIBC	FGFR3	WT
blca_nmibc_2017:P-0002166-T01-IM3	MSK-NMIBC	FGFR3	TP53
blca_nmibc_2017:P-0001453-T01-IM3	MSK-NMIBC	FGFR3	TP53
blca_mskcc_solit_2014:DS-bla-127	MSK-MIBC	WT	WT
blca_mskcc_solit_2014:DS-bla-126	MSK-MIBC	WT	TP53
blca_mskcc_solit_2014:DS-bla-125	MSK-MIBC	WT	TP53
blca_mskcc_solit_2014:DS-bla-124	MSK-MIBC	WT	TP53
blca_mskcc_solit_2014:DS-bla-123	MSK-MIBC	WT	TP53
blca_mskcc_solit_2014:DS-bla-122	MSK-MIBC	WT	TP53
blca_mskcc_solit_2014:DS-bla-121	MSK-MIBC	FGFR3	WT
blca_mskcc_solit_2014:DS-bla-120	MSK-MIBC	WT	WT
blca_mskcc_solit_2014:DS-bla-117	MSK-MIBC	WT	WT
blca_mskcc_solit_2014:DS-bla-116	MSK-MIBC	FGFR3	WT
blca_mskcc_solit_2014:DS-bla-115	MSK-MIBC	FGFR3	WT
blca_mskcc_solit_2014:DS-bla-114	MSK-MIBC	WT	TP53
blca_mskcc_solit_2014:DS-bla-113	MSK-MIBC	WT	WT
blca_mskcc_solit_2014:DS-bla-112	MSK-MIBC	WT	TP53
blca_mskcc_solit_2014:DS-bla-111	MSK-MIBC	WT	TP53
blca_mskcc_solit_2014:DS-bla-109	MSK-MIBC	WT	WT
blca_mskcc_solit_2014:DS-bla-108	MSK-MIBC	WT	TP53
blca_mskcc_solit_2014:DS-bla-107	MSK-MIBC	FGFR3	TP53
blca_mskcc_solit_2014:DS-bla-106	MSK-MIBC	FGFR3	WT
blca_mskcc_solit_2014:DS-bla-105	MSK-MIBC	WT	TP53
blca_mskcc_solit_2014:DS-bla-104	MSK-MIBC	FGFR3	TP53
blca_mskcc_solit_2014:DS-bla-103	MSK-MIBC	WT	TP53
blca_mskcc_solit_2014:DS-bla-102	MSK-MIBC	WT	WT
blca_mskcc_solit_2014:DS-bla-101	MSK-MIBC	WT	TP53
blca_mskcc_solit_2014:DS-bla-100	MSK-MIBC	WT	TP53
blca_mskcc_solit_2014:DS-bla-099	MSK-MIBC	WT	TP53
blca_mskcc_solit_2014:DS-bla-098	MSK-MIBC	WT	TP53
blca_mskcc_solit_2014:DS-bla-097	MSK-MIBC	WT	TP53
blca_mskcc_solit_2014:DS-bla-096	MSK-MIBC	WT	TP53
blca_mskcc_solit_2014:DS-bla-095	MSK-MIBC	FGFR3	TP53
blca_mskcc_solit_2014:DS-bla-094	MSK-MIBC	WT	TP53
blca_mskcc_solit_2014:DS-bla-093	MSK-MIBC	WT	TP53
blca_mskcc_solit_2014:DS-bla-092	MSK-MIBC	WT	TP53
blca_mskcc_solit_2014:DS-bla-091	MSK-MIBC	WT	WT
blca_mskcc_solit_2014:DS-bla-090	MSK-MIBC	FGFR3	TP53
blca_mskcc_solit_2014:DS-bla-089	MSK-MIBC	FGFR3	WT
blca_mskcc_solit_2014:DS-bla-088	MSK-MIBC	WT	TP53
blca_mskcc_solit_2014:DS-bla-087	MSK-MIBC	WT	TP53
blca_mskcc_solit_2014:DS-bla-086	MSK-MIBC	WT	TP53
blca_mskcc_solit_2014:DS-bla-084	MSK-MIBC	WT	TP53
blca_mskcc_solit_2014:DS-bla-083	MSK-MIBC	WT	TP53
blca_mskcc_solit_2014:DS-bla-082	MSK-MIBC	WT	TP53
blca_mskcc_solit_2014:DS-bla-081	MSK-MIBC	WT	TP53
blca_mskcc_solit_2014:DS-bla-080	MSK-MIBC	WT	TP53
blca_mskcc_solit_2014:DS-bla-079	MSK-MIBC	FGFR3	WT
blca_mskcc_solit_2014:DS-bla-078	MSK-MIBC	WT	TP53
blca_mskcc_solit_2014:DS-bla-077	MSK-MIBC	FGFR3	WT
blca_mskcc_solit_2014:DS-bla-076	MSK-MIBC	WT	TP53
blca_mskcc_solit_2014:DS-bla-075	MSK-MIBC	WT	WT
blca_mskcc_solit_2014:DS-bla-071	MSK-MIBC	WT	TP53
blca_mskcc_solit_2014:DS-bla-068	MSK-MIBC	FGFR3	WT
blca_mskcc_solit_2014:DS-bla-067	MSK-MIBC	WT	WT
blca_mskcc_solit_2014:DS-bla-066	MSK-MIBC	FGFR3	WT
blca_mskcc_solit_2014:DS-bla-065	MSK-MIBC	WT	TP53
blca_mskcc_solit_2014:DS-bla-064	MSK-MIBC	WT	TP53
blca_mskcc_solit_2014:DS-bla-063	MSK-MIBC	WT	WT
blca_mskcc_solit_2014:DS-bla-062	MSK-MIBC	WT	TP53
blca_mskcc_solit_2014:DS-bla-061	MSK-MIBC	WT	TP53
blca_mskcc_solit_2014:DS-bla-060	MSK-MIBC	WT	TP53
blca_mskcc_solit_2014:DS-bla-059	MSK-MIBC	WT	TP53
blca_mskcc_solit_2014:DS-bla-058	MSK-MIBC	WT	TP53
blca_mskcc_solit_2014:DS-bla-057	MSK-MIBC	WT	WT
blca_mskcc_solit_2014:DS-bla-056	MSK-MIBC	WT	TP53
blca_mskcc_solit_2014:DS-bla-055	MSK-MIBC	FGFR3	TP53
blca_mskcc_solit_2014:DS-bla-054	MSK-MIBC	WT	TP53
blca_mskcc_solit_2014:DS-bla-053	MSK-MIBC	WT	TP53
blca_mskcc_solit_2014:DS-bla-052	MSK-MIBC	FGFR3	WT
blca_mskcc_solit_2014:DS-bla-051	MSK-MIBC	WT	WT
blca_mskcc_solit_2014:DS-bla-050	MSK-MIBC	WT	TP53
blca_mskcc_solit_2014:DS-bla-049	MSK-MIBC	WT	TP53
blca_mskcc_solit_2014:DS-bla-048	MSK-MIBC	WT	TP53
blca_mskcc_solit_2014:DS-bla-047	MSK-MIBC	WT	TP53
blca_mskcc_solit_2014:DS-bla-046	MSK-MIBC	FGFR3	TP53
blca_mskcc_solit_2014:DS-bla-045	MSK-MIBC	FGFR3	WT
blca_mskcc_solit_2014:DS-bla-044	MSK-MIBC	WT	TP53
blca_mskcc_solit_2014:DS-bla-042	MSK-MIBC	WT	TP53
blca_mskcc_solit_2014:DS-bla-041	MSK-MIBC	WT	TP53
blca_mskcc_solit_2014:DS-bla-040	MSK-MIBC	WT	WT
blca_mskcc_solit_2014:DS-bla-039	MSK-MIBC	WT	TP53
blca_mskcc_solit_2014:DS-bla-038	MSK-MIBC	WT	TP53
blca_mskcc_solit_2014:DS-bla-037	MSK-MIBC	WT	TP53
blca_mskcc_solit_2014:DS-bla-036	MSK-MIBC	FGFR3	WT
blca_mskcc_solit_2014:DS-bla-034	MSK-MIBC	WT	TP53
blca_mskcc_solit_2014:DS-bla-031	MSK-MIBC	WT	WT
blca_mskcc_solit_2014:DS-bla-030	MSK-MIBC	WT	WT
blca_mskcc_solit_2014:DS-bla-029	MSK-MIBC	WT	TP53
blca_mskcc_solit_2014:DS-bla-025	MSK-MIBC	FGFR3	WT
blca_mskcc_solit_2014:DS-bla-024	MSK-MIBC	WT	WT
blca_mskcc_solit_2014:DS-bla-023	MSK-MIBC	WT	WT
blca_mskcc_solit_2014:DS-bla-022	MSK-MIBC	WT	WT
blca_mskcc_solit_2014:DS-bla-020	MSK-MIBC	WT	TP53
blca_mskcc_solit_2014:DS-bla-019	MSK-MIBC	WT	TP53
blca_mskcc_solit_2014:DS-bla-018	MSK-MIBC	WT	TP53
blca_mskcc_solit_2014:DS-bla-017	MSK-MIBC	WT	TP53
blca_mskcc_solit_2014:DS-bla-016	MSK-MIBC	FGFR3	WT
blca_mskcc_solit_2014:DS-bla-015	MSK-MIBC	FGFR3	TP53
blca_mskcc_solit_2014:DS-bla-014	MSK-MIBC	WT	WT
blca_mskcc_solit_2014:DS-bla-012	MSK-MIBC	WT	WT
blca_mskcc_solit_2014:DS-bla-011	MSK-MIBC	WT	TP53
blca_mskcc_solit_2014:DS-bla-010	MSK-MIBC	WT	TP53
blca_mskcc_solit_2014:DS-bla-009	MSK-MIBC	WT	TP53
blca_mskcc_solit_2014:DS-bla-008	MSK-MIBC	WT	TP53
blca_mskcc_solit_2014:DS-bla-007	MSK-MIBC	WT	TP53
blca_mskcc_solit_2014:DS-bla-006	MSK-MIBC	WT	TP53
blca_mskcc_solit_2014:DS-bla-005	MSK-MIBC	WT	WT
blca_mskcc_solit_2014:DS-bla-004	MSK-MIBC	WT	TP53
blca_mskcc_solit_2014:DS-bla-003	MSK-MIBC	WT	TP53
blca_mskcc_solit_2014:DS-bla-002	MSK-MIBC	WT	TP53
blca_mskcc_solit_2014:DS-bla-001	MSK-MIBC	WT	WT

## Sheet: Figure 2a-f
	BBN962	BBN963	BBN964	BBN965	BBN968	BBN969	BBN972	BBN973	BBN974	BBN975	BBN976	UPFL1	UPFL2	UPFL3	UPFL4	UPFL5	UPFL6	UPFL7	UPPL1541	UPPL1544	UPPL1591	UPPL1595	UPPL1597	UPPL1598	UPPL1612	UPPL1694	UPPL1695
Group.2	BBN	BBN	BBN	BBN	BBN	BBN	BBN	BBN	BBN	BBN	BBN	UPFL	UPFL	UPFL	UPFL	UPFL	UPFL	UPFL	UPPL	UPPL	UPPL	UPPL	UPPL	UPPL	UPPL	UPPL	UPPL
Consensus	Ba/Sq	Ba/Sq	Stroma-rich	Ba/Sq	Ba/Sq	Stroma-rich	Ba/Sq	Ba/Sq	Ba/Sq	Stroma-rich	LumP	LumP	LumP	LumP	LumP	LumP	LumP	LumP	LumNS	LumU	LumP	LumP	LumP	LumU	LumNS	LumU	LumNS
UroMol	Class_2b	Class_2a	Class_2b	Class_2b	Class_2b	Class_2b	Class_2b	Class_2b	Class_2b	Class_2b	Class_3	Class_1	Class_1	Class_1	Class_1	Class_1	Class_1	Class_1	Class_1	Class_2b	Class_3	Class_2b	Class_1	Class_2b	Class_3	Class_2a	Class_2b
Stage	T2	T2	NA	T2	NA	NA	T1	T1	NA	CIS	T2	Ta	atypia	Ta	Ta	Ta	Ta	Ta	Ta	NA	Ta	T1	Ta	T1	NA	NA	T1
Grade	High grade	High grade	High grade	High grade	High grade	High grade	High grade	High grade	High grade	High grade	High grade	High grade	NA	High grade	Low grade	High grade	High grade	High grade	High grade	High grade	NA	High grade	High grade	High grade	NA	NA	High grade
Cd44	-0.266154	-0.186478	0.425395	-0.470052	0.100254	-0.572748	0.154043	0.128318	-0.161114	0.0285808	-0.584288	0.786218	0.320314	-0.086072	-0.172448	-0.151694	0	0.277273	0.321823	0.656298	0.508651	0.457535	-0.0273891	0.500694	-0.239541	-0.300502	-0.371955
Cdh3	0.65325	0.319331	0.459132	0	0.7239	0.301369	1.21739	0.0583096	1.17054	0.195246	-5.96e-05	-1.47039	-0.962096	-1.05177	0.464781	0.0171467	-0.512966	-0.964584	-0.0327546	-0.820524	-1.17969	-0.756865	0.229871	0.0300172	-0.0904735	-1.51223	-0.46783
Krt1	2.37324	1.07485	-2.03592	3.19327	4.96681	3.34923	4.27729	4.44774	-5.5135	5.1064	-0.691089	-4.40002	-5.80096	-5.76063	-4.13456	-3.32776	-4.49491	-1.58002	3.3743	0	5.91178	-0.401406	2.50814	-2.82632	0.479936	-6.07654	0.880331
Krt14	1.16008	-4.65052	0.755244	1.60631	0.3697	-0.732177	1.01446	0.374381	0	0.440734	-0.0897245	-4.64458	-1.1564	-3.37807	0.808594	-1.82479	-2.91947	-2.76924	0.687767	-0.844594	1.5052	0.164518	0.261113	-1.25528	0.273033	-5.00099	-0.749076
Krt16	3.76545	-0.72546	0.557166	0	2.8354	1.96178	4.57344	2.70115	-0.498687	3.71353	-2.19289	-6.30623	-7.25969	-8.66604	-3.9707	-5.54157	-6.50869	-3.28175	3.25825	-0.105703	4.0557	2.88339	1.39587	-0.133699	2.12519	-9.29637	0.512809
Krt5	-0.306916	-7.18004	0.452304	0.573202	-0.194189	-0.691881	0	-0.408197	-0.00456592	0.143903	0.124005	-0.124935	-0.19771	-0.639191	0.467176	0.543876	0.524675	0.680835	0.0324381	-0.276062	1.19555	0.176492	0.237092	-0.565289	0.0622608	-3.63964	-0.816889
Krt6a	2.06027	1.21882	0.317133	0.402367	1.11048	0	0.702244	0.610252	-0.471345	0.783056	-0.493204	-0.763995	-1.61924	-8.16918	-2.12914	-2.49937	-3.71276	-0.82169	0.667437	-0.107979	0.899125	0.431043	0.227247	-0.999483	1.07199	-5.76163	-1.01529
Krt6b	3.34447	-0.699559	0	1.64096	2.14948	1.18418	2.81334	1.68348	-6.40527	2.71984	-1.54072	-5.23456	-3.56969	-10.5997	-9.30723	-7.73346	-7.0781	-2.64394	1.66282	0.0141268	2.52391	1.27186	0.8392	-2.55718	0.951954	-9.48239	-0.155352
Cd24a	-0.670203	0.998683	-2.70518	-1.44115	1.2239	0.307984	-0.897377	0.137135	-0.798798	0.0333893	-0.239917	0.371971	-0.368483	-0.885393	0.265962	-0.506976	0	0.535062	1.0535	-0.0562303	-0.952945	-1.15063	0.0985255	-0.389853	0.301934	0.381736	0.765974
Erbb2	-0.453508	2.29469	-0.317445	0.109701	0.391373	0.0118866	0.689101	-0.189951	0.860992	-0.0445823	0.156714	0.42533	0.282523	0.532474	-0.317538	0.0802282	0.252889	0.00946354	-0.223464	0	-0.00767418	-0.590891	-0.531462	-0.291951	-0.139328	-0.9275	-0.0767282
Erbb3	-0.234572	-0.957503	-0.794995	0.0702425	0.617276	0.206687	-0.359242	0.181199	0.127592	0	-0.192223	0.549049	0.367204	1.28716	-0.35603	-0.559673	0.384247	0.00192491	0.138662	-0.807295	-0.397416	-1.31761	0.0921269	-0.635732	-0.0605883	-0.206701	0.0755843
Fgfr3	-0.749361	-0.123322	-4.44779	-2.37198	1.5143	1.4142	-0.231856	0.82332	3.25574	1.69893	1.47146	-2.06579	-2.52008	-1.39003	0.62788	-0.641286	-0.264529	-0.24004	0	-0.457854	0.606529	0.0112072	0.449288	1.81573	0.129694	-0.0708747	1.09116
Foxa1	-1.73531	-0.456583	-1.02271	-2.13312	-0.106879	0.108185	-2.40188	0	0.404696	-0.534782	-0.0727905	0.430082	0.125511	0.72415	0.537071	0.478277	0.226223	-0.0558922	0.179003	0.151308	-0.966291	-0.374321	-0.130233	-0.442491	0.661852	0.830242	0.530759
Gata3	-2.53404	0.136464	-0.171055	-0.84162	-0.0723189	0.014987	-1.08012	0.107387	-0.467015	-0.0210946	0.0255674	0.691008	0.394066	1.20265	0.985921	0.387762	0.104362	0.664581	-0.00127225	-0.406596	-0.186784	-0.976355	-0.633502	-0.759104	0	1.09769	0.307755
Gpx2	0.0030907	-0.946895	0.689807	-0.586787	-0.162589	-0.812637	0.236863	0.312119	0.970849	0	-0.221349	-0.291986	-0.427776	-0.388216	0.818195	1.70515	0.0798978	2.02132	-0.310381	0.243461	0.199925	0.933214	-0.011146	-0.425528	1.14176	-1.10037	-1.15525
Krt18	-1.52397	-0.835411	-2.67074	-4.41409	-0.64727	0.492636	-5.39703	-2.07116	-2.64746	-0.879793	-2.02535	1.0943	1.68491	2.0365	0.565719	1.46465	0.84963	0.461404	1.42567	0	-0.698655	-1.29607	0.175802	-0.382842	1.16252	1.29468	0.247164
Krt19	-1.26337	-8.92218	-1.50483	-0.451426	-0.299654	-0.077043	-4.40111	-1.14677	-0.741625	-0.552453	-1.39537	1.72695	1.53137	0.791344	0.712408	1.61502	-0.90486	0.347087	0.872604	0.586855	0.48306	-2.65416	0.86649	0	0.00509668	0.51083	0.1852
Krt20	0.249186	4.83127	-2.9506	2.737	2.32394	1.61091	-2.65348	1.25873	0.762502	-0.899442	-2.33049	-1.54196	-2.06451	-2.09014	-5.82748	-0.665297	-2.16448	0	-0.77343	1.55647	0.257903	1.25478	-3.30278	2.22585	0.999327	1.14303	-0.119963
Krt7	-0.900114	-1.80362	0.167805	-0.256898	-0.370318	-0.385105	-3.62435	-0.126595	-0.385189	-0.0359199	0.326227	1.65207	1.27899	0.929891	0.649335	1.37779	1.56746	0.625963	0.985221	0.10474	-0.0632372	-0.800372	0.921981	-0.383479	0.142997	-1.43563	0
Krt8	-2.44329	0.801431	-1.69356	-3.73793	-1.97241	0.131586	-5.44768	-2.40587	-5.3168	-1.04464	-1.82513	1.18305	1.7099	1.65764	0.545976	1.8049	0	0.0613626	1.01653	0.302946	-0.703159	-1.49839	-0.337501	-0.416675	0.694929	1.5872	0.289257
Pparg	-2.46254	6.47828	-1.77179	-2.63663	-1.76442	-0.887187	-6.33172	-0.963929	-3.56566	-1.38808	-1.50804	0.475653	0.668094	1.40376	0.0266148	0.289991	0.753216	-0.371847	0.7201	0.509129	-0.462322	-0.0596223	0.146487	0	0.296652	1.00613	0.940378
Upk1a	-4.35601	-0.905261	-6.81246	-4.20427	-0.693537	-2.25968	-7.94948	-1.28649	-9.18342	-2.50551	-5.12581	2.59066	3.39394	4.34322	0	1.32235	2.33482	0.706356	2.76378	1.78951	-2.98887	-0.21253	1.01401	0.978276	2.93297	3.1084	3.12642
Upk1b	-1.90504	-0.0439109	-2.32218	NA	-1.30883	0.161041	-6.07044	-0.52505	-1.02189	-0.29515	-1.19907	0.652939	2.19441	3.77519	1.84076	-1.20019	1.00196	-1.26401	3.40653	0.82241	-1.24977	0.0439109	1.72381	-0.419727	2.63746	2.25509	3.08593
Upk2	-1.34748	-1.66606	-3.54139	-5.0981	0.213523	1.07348	NA	-0.967762	-2.80824	0.00698693	-1.73248	0.751574	1.88545	2.36356	-0.0582056	0.420935	0.879508	-0.613651	1.75891	1.34626	-1.0011	-1.52807	-0.00799229	-0.00698693	2.84154	2.98515	3.06886
Upk3a	-0.160932	3.12002	NA	NA	1.00833	0.989319	-4.99367	-2.85994	NA	-1.73981	-4.56232	-1.08354	0.217383	1.68924	-0.179586	-2.74291	0.160932	-2.4969	2.56579	1.22388	NA	NA	-1.17266	-6.1254	4.73893	3.93744	3.33185
Upk3b	-3.2359	-8.26756	-5.41129	-7.26499	-2.63344	-0.805171	-6.31161	-2.80043	NA	-2.00937	-4.95826	1.76699	1.61929	1.76977	-0.0739678	0.185201	1.92624	-0.739036	1.68245	1.19101	-1.34186	0.0739678	0.634808	0.562408	1.26396	1.78433	1.54383
Capn1	-0.704006	-1.48737	-0.978246	-1.21624	-0.221753	-0.19834	-1.0791	-0.409524	-0.21168	0	-0.829919	0.603648	0.367156	0.953205	1.13324	1.68189	1.39992	0.634185	0.883157	0.259315	-0.0807031	-0.285544	0.501036	0.572763	0.289677	-0.0640412	0.791249
Cdsn	3.4374	3.40028	-3.15104	-2.70775	2.70153	2.90952	1.79535	2.62328	-5.91432	5.16447	-2.8567	-1.38322	-1.74234	-1.15769	-1.75846	-1.07413	-4.45125	-2.15504	3.51604	-0.467267	3.66801	1.26281	2.80089	-2.79418	3.43578	0	0.973306
Csta1	1.24616	0	-1.12693	1.24496	1.2479	-0.240429	-0.517445	2.16397	-1.9966	0.577474	-3.67105	-0.516397	0.996168	-1.29091	-0.945602	-0.333904	-0.336658	-0.49008	1.78514	0.654328	2.98149	1.7519	2.30793	0.470443	0.514783	-2.9166	-0.0473327
Dsc3	1.62588	1.25418	0.703326	-2.61349	0.159133	0.0591561	3.15136	0.0771748	-4.0127	-0.419169	1.28917	-3.25366	-1.9574	-3.20701	-4.20758	-5.38533	-4.11305	-1.21252	1.19653	-0.679717	1.14845	0.208141	0	-0.336406	1.57237	-4.77926	0.206226
Dsg3	0.612831	0.408796	0.18207	-1.37525	0	0.179277	1.98485	-0.440308	-0.571642	0.609072	0.0218419	-0.168761	-1.01214	-3.01482	-1.75284	-1.85786	-0.752458	-0.172885	1.19213	1.15756	0.771642	-0.206415	-0.0661258	0.119167	0.061876	-3.17823	0.522498
Evpl	-0.0254771	-6.67448	-1.67941	0.287097	0.457914	-0.624983	0.377309	0.725386	-0.587389	-0.0619201	-0.102522	0.258913	-0.0503146	0	-1.95901	-0.555041	0.547475	-0.474034	1.19639	0.456308	0.87998	0.48975	0.301759	-0.115021	0.153472	-1.35924	0.573745
Furin	-0.851299	0.450311	0.374466	-0.455607	-0.332301	-0.0712064	-0.0846507	-0.383752	0.122424	0.145102	-0.022106	2.11742	1.13391	1.01576	0.48298	0.930665	1.19749	1.26347	0.294036	0.687597	-0.667074	-0.39877	0	-0.306398	-0.724461	-1.28805	-0.15967
Gsdmc	2.02302	6.76579	-5.86709	NA	1.3432	1.7303	3.00298	1.43586	NA	2.84566	NA	-4.36175	-5.19272	-6.16731	-5.38099	-5.79685	-4.74206	-2.79845	2.59004	-0.168246	4.20351	-0.0464163	2.77773	NA	0.0464163	NA	-0.710265
Ivl	-3.35076	-4.02813	-1.2106	0.240918	-0.869996	-0.620163	-3.23383	-0.575564	-1.5743	-0.862678	-1.361	1.57451	0.802755	0.950246	0.0941258	0.389408	-0.563137	-1.31716	1.19439	1.04512	0	1.13551	0.685129	0.27556	1.02318	-0.8146	0.336594
Lor	2.82896	4.58963	-2.50351	3.00452	5.22013	4.25707	4.69039	2.3557	0	6.97188	-1.40182	-3.43084	-3.28745	-2.83208	-3.05846	-2.1553	-2.4114	-0.0871725	4.13402	0.065623	6.82351	-0.239232	3.93537	-0.26129	2.1381	-0.840568	-0.626255
Ppl	-0.232112	2.57262	-1.41402	-0.326509	0.325125	-0.35849	-0.542797	0.205303	-0.517092	0.162639	-0.572351	-0.374657	-0.156718	0	-0.463875	-0.605274	0.262349	-0.450993	1.84524	0.791085	0.321966	1.78716	0.310209	0.657015	0.792111	-1.39118	0.579362
Rad18	0.188872	4.66961	-0.0766166	0.0535314	-0.838627	0.559336	-0.0616346	0.135267	0.527549	-0.409081	0.194414	-0.640689	0.123943	-0.222988	-1.09042	-0.574183	0	-0.0724746	-0.637608	0.50608	0.320095	0.159092	-0.704018	-0.264439	0.00396075	0.481735	-0.0610826
Sprr1a	-2.08754	-0.287314	-4.56046	-1.0798	0.180995	-0.3272	-0.154868	-0.0200427	-5.70305	0.278539	-3.73296	0.779573	0.0254606	0.510856	-1.62602	-0.776073	0.202301	-1.30353	1.45306	0.897219	1.03229	0.469739	0.529698	0	1.12423	-0.665573	0.242143
Sprr1b	2.50318	3.63581	-5.58527	-9.65656	1.52308	-0.589287	2.60114	0.981023	NA	0.860392	-5.0893	NA	NA	NA	-10.4622	-9.88092	-10.4	-7.60634	0.656333	-6.41607	0.78797	0.589287	1.07862	NA	3.03767	-8.11873	-7.73038
St14	-0.77121	-7.37816	-0.818949	-0.010348	0.400533	0.601289	-0.408281	0.241985	-0.416053	-0.0229792	-0.153746	-0.418469	-0.256577	-0.360058	-0.499985	0.438374	0.582765	0.360727	0.111716	0.425733	0.295209	-0.509482	0.0953058	1.04114	0.185723	0	0.229574
Stfa3	2.63118	3.37003	-0.362467	-1.12209	1.33479	-0.274561	0.664742	2.06593	-1.5753	0.895531	-3.40032	-0.571364	1.61289	-1.89986	-1.41312	0	0.427197	-0.343178	0.819792	-0.0618722	2.95843	0.325848	1.92729	-0.739542	0.717572	-4.29851	-1.25911
Tgm1	1.41228	1.22948	-4.10221	0.128316	0.688071	0	1.80847	0.290794	-1.96874	0.702087	0.128234	-0.785639	-0.382687	-4.24636	-2.56585	-2.83839	0.170418	-0.944121	1.16628	-0.260294	2.46399	-0.629102	-0.209771	0.303788	0.786834	-6.27067	-0.0190482
Tgm3	9.4299	5.54395	-0.496138	NA	4.70533	0	3.83499	4.40572	NA	6.60744	2.7982	-3.33036	-2.18697	-2.14664	-1.37302	-1.20682	-2.31092	2.89783	-2.36044	-2.49686	2.49772	NA	NA	NA	0.0369511	NA	-0.641252
Trp63	0.0170604	2.25206	0.0543174	-0.244144	-0.080351	-0.880584	0.325887	-0.010111	0.129364	-0.304522	0.548057	0.380272	0.118312	0.647243	0.781085	0.400442	1.06211	0.962127	0	-0.141524	-0.0980687	-0.169446	-0.48823	-0.69739	-0.11817	-1.45922	-0.57633
Basal.Score	15.7895	14.4439	13.3047	14.0501	15.1911	13.8997	15.85	14.6986	12.4069	15.5461	12.0297	10.4557	11.582	8.29777	12.0485	11.6617	10.7903	11.9092	14.6951	13.4272	15.9634	14.3122	13.4979	12.6694	13.7732	9.26767	12.8284
Luminal.Score	9.7994	9.85489	10.2628	9.61413	11.3183	11.3549	8.62676	11.0736	10.691	11.2116	11.1932	12.0216	11.8628	12.1376	11.4767	11.2108	12.1251	11.3395	11.8142	11.6979	10.6567	10.7158	11.4035	11.327	12.529	12.2125	11.9857
Squamous.Score	11.4859	11.7631	10.7369	10.9739	11.6022	11.3854	11.2971	11.6761	9.41819	11.6823	11.5136	10.6001	11.0028	8.38463	8.82217	9.33954	11.5557	10.4417	12.1321	11.1252	12.084	11.196	11.8006	11.6281	12.172	8.67048	11.3663
Luminal.Basal.Ratio	-5.99009	-4.58904	-3.04189	-4.436	-3.87286	-2.5448	-7.22322	-3.62495	-1.71584	-4.33448	-0.83648	1.56583	0.280758	3.83985	-0.571805	-0.450889	1.33479	-0.569638	-2.88092	-1.7293	-5.3067	-3.59637	-2.09435	-1.34247	-1.24422	2.94479	-0.842649
Pparg.Sig	8.35444	8.30403	8.58184	8.26341	8.57125	9.00069	8.37235	8.39267	8.38334	9.10918	8.58073	8.87431	8.91055	8.9893	8.82757	8.95567	8.88606	8.96823	8.67714	8.59108	8.51362	8.20457	8.39063	8.49038	8.78581	8.79482	8.74483
TP63_Signature	9.49978	10.2035	9.61293	9.2561	9.09148	10.1729	9.7125	9.6976	9.24251	9.7658	9.34888	8.66759	9.87051	8.38463	8.55977	9.31934	9.01787	9.18362	9.19915	9.85847	9.46216	9.73978	9.56746	9.65216	9.34434	9.25787	9.19967
STAT3_Signature	8.91217	9.26681	8.03327	7.97617	8.67627	9.42471	8.23014	8.69039	8.03265	8.57379	7.739	8.40422	7.80945	7.06207	8.47686	7.57814	7.08916	8.20576	7.42876	7.24142	7.85945	7.35755	7.07792	7.45508	7.63036	6.56557	8.43463

## Sheet: Figure 2g-h
	BBN	UPFL	UPPL	UPFLvsUPPL	UPFLvsBBN
ZBTB22	-0.9778	1.4489	-0.42	1.45e-05	1.54e-07
ZKSCAN2	-1.1337	1.3827	-0.834	9.62e-05	1.14e-06
ERG	0.4343	1.2879	-1.34	3.67e-07	0.0271
GPBP1	-0.5917	1.1488	0.554	0.0168	0.000413
FOXI2	-0.9493	1.1143	-0.912	0.0111	0.000425
WIZ	-0.4991	1.1073	0.263	0.00183	6.37e-05
HOXB6	-0.6847	1.0788	0.194	0.00165	2.2e-06
JUNB	-0.5053	1.0627	-0.0608	0.00265	3.24e-05
RARA	-0.346	1.052	-0.748	1.29e-05	0.00037
CAMTA2	-0.6743	1.0362	-0.261	5.64e-05	1.04e-05
HOXB8	-0.3366	1.0361	-0.0154	1.64e-05	1.29e-05
FLYWCH1	-0.5503	1.0205	-0.563	6.45e-07	8.23e-06
MXD4	-0.2502	1.0181	-0.649	1.38e-06	2.75e-05
HNF1B	-0.8245	1.0058	0.0849	0.00262	1.9e-07
ZSCAN2	-0.1546	0.9847	-0.762	2.84e-06	6.47e-05
EBF4	-0.2504	0.9805	-0.205	0.000199	0.000611
HOXA5	-0.6396	0.9725	-0.768	8.36e-05	2.83e-05
FOXP1	-0.1203	0.9628	-0.438	0.000558	6.66e-05
HOXB4	0.113	0.9367	-0.378	0.000336	0.0003
SALL2	-0.1299	0.9237	-0.167	0.00124	3.87e-06
PHF1	-0.4582	0.9071	-0.469	5.73e-08	8.65e-06
SCMH1	0.0139	0.89	-0.387	1.89e-06	8.75e-05
TIGD4	-0.5644	0.8568	-0.153	0.00475	1.67e-05
HSF4	-0.5638	0.8521	-0.227	8.47e-05	3.91e-06
SAFB2	-0.7833	0.8476	-0.0118	0.00123	2.21e-06
PCGF2	-0.1852	0.8324	0.0165	0.0144	0.00078
RFX1	-0.6295	0.8244	0.0585	0.00393	6.23e-05
HOXD1	-0.166	0.8234	-0.028	0.00596	0.00435
HOXB5	-0.2424	0.8224	-0.551	0.000239	5.04e-08
PPARG	-0.7915	0.8216	0.291	0.0185	4.27e-09
HOXB3	-0.6593	0.8129	0.113	0.003	3.52e-07
HOXD3	-0.1601	0.8125	0.0682	0.00313	0.00169
PATZ1	-0.1141	0.8067	-0.156	0.000401	7.34e-07
REPIN1	-0.1186	0.8064	0.0085	0.019	0.000252
KLF15	-0.7376	0.793	-0.123	0.0246	9.34e-05
OSR1	-0.1887	0.7905	0.202	0.015	0.000115
BATF	-0.6284	0.79	-0.0243	0.00352	3.25e-07
EMX2	-0.8426	0.786	0.0574	0.0144	1.96e-06
JUND	-0.2724	0.7652	-0.333	3.56e-05	4.61e-06
NRL	0.2026	0.7544	-0.59	0.000226	0.0214
ATOH8	-0.5618	0.7515	-0.262	0.000592	9.92e-06
TBX2	-0.3127	0.7426	0.0783	0.00107	3.64e-07
NR2C1	-0.1334	0.7248	0.151	0.0314	0.0041
SETDB2	-0.0552	0.7164	-0.0865	0.00318	0.0283
ZBED5	-0.5522	0.7127	-0.022	0.0311	4.03e-06
ZBTB7A	-0.6039	0.7074	0.025	0.01	3.73e-05
SGSM2	-0.5429	0.7059	-0.0523	0.000542	5.26e-08
TBX3	-0.1302	0.7035	0.135	0.0456	3e-06
GTF2IRD2	-0.4699	0.7018	-0.566	0.000423	5.33e-05
ESRRA	-0.4598	0.6982	0.121	0.0487	0.000593
SOX17	-0.1829	0.6937	-0.102	0.000359	0.00233
HOXB7	-0.1908	0.6925	0.0718	0.0105	0.00292
ZBTB48	-0.1362	0.6829	0.0041	0.00414	4.47e-05
NR1H3	-0.1272	0.6764	-0.617	0.000305	0.000453
BCL6	-0.6694	0.6684	0.101	0.0357	0.000683
ZFP2	-0.1035	0.6526	-0.301	0.00231	0.000474
MECOM	-0.5035	0.6525	0.0961	0.00687	4.81e-06
TFEB	-0.1186	0.6521	-0.496	0.000349	0.00181
SNAPC2	-0.3023	0.652	-0.453	0.000163	0.00221
MZF1	-0.3022	0.6276	0.0058	0.00452	0.000154
PBX4	-0.0193	0.6171	-0.403	0.00126	0.000445
THYN1	-0.0613	0.6137	-0.542	0.000153	0.0317
CXXC1	-0.1785	0.5864	-0.176	0.00448	0.00156
E4F1	-0.5336	0.5839	-0.446	0.00409	0.00101
HOXA3	-0.4417	0.55	0.377	0.0145	0.000702
FIZ1	0.0468	0.5497	-0.672	7.41e-05	0.00774
SMAD3	-0.1558	0.4748	0.072	0.0447	0.000516
THAP4	0.0171	0.4522	-0.594	0.000498	0.0147
CENPB	-0.2214	0.4513	-0.284	0.0033	6.82e-05
SOX18	-0.0372	0.4312	-0.204	0.00135	0.00904
NR1I3	-0.1249	0.372	-0.197	9.26e-05	0.0015
PKNOX2	-0.0242	0.3699	-0.789	0.028	0.0263
FOXD4	-0.0784	0.2846	0.0301	0.0423	0.0158
AKAP8	-0.2105	0.2824	0.0037	0.0406	0.00675
MYPOP	-0.1112	0.2309	-0.096	0.0476	0.00239
IRF5	-0.6896	0.2306	0.829	0.0455	0.000601
ZGPAT	-0.5111	0.224	-0.435	0.00455	0.000445
TCF21	-0.1414	0.2002	-0.414	0.0117	0.0381
IRF3	-0.0479	0.1894	-0.511	0.00491	0.0213
USF1	-0.1062	0.1875	-0.481	0.00816	0.00892
BATF3	0.7155	0.0652	-0.579	0.0341	0.0373
PHF21A	0.2953	-0.0688	-0.152	0.0396	0.0295
ARNTL2	0.0844	-0.1192	0.0351	0.0424	0.0109
FOXJ2	0.2006	-0.1206	0.387	0.0441	0.0165
HEYL	0.3322	-0.1311	-1.06	0.000713	0.00197
TLX1	0.0429	-0.1584	0.282	0.0226	0.04
SOX15	0.129	-0.1699	0.141	0.0242	0.0254
CREB1	0.1533	-0.1728	0.35	0.0393	0.00612
RFX7	0.0154	-0.1816	0.304	0.00277	0.0267
BPTF	0.4179	-0.197	0.0934	0.0452	0.00305
BAZ2A	0.1213	-0.2137	0.192	0.0403	0.0378
ETV3	0.3948	-0.2165	0.58	0.00613	0.0323
FOXN2	0.5249	-0.2343	0.175	0.0438	0.00119
PHF20	0.473	-0.2395	0.497	0.0311	0.00621
ATF6	0.1038	-0.2483	0.346	0.00093	0.00694
ADNP	0.0602	-0.2561	0.143	0.0147	0.035
HMBOX1	0.2298	-0.263	0.733	0.0111	0.0187
ZBTB43	0.0651	-0.2732	0.197	0.0155	0.0468
E2F3	0.0367	-0.2846	0.228	0.0279	0.0425
TWIST1	0.7214	-0.3041	-0.103	0.049	0.000262
KDM2A	0.2631	-0.3101	0.141	0.0135	0.00094
UBP1	0.1965	-0.3332	0.539	0.00617	0.000996
SPEN	0.0541	-0.3444	0.227	0.0287	0.00956
ZBTB2	0.3473	-0.3445	0.0964	0.0301	0.000587
GATAD2B	0.53	-0.3475	0.0852	0.0293	0.000123
PLAGL2	0.5478	-0.3624	0.239	0.0141	0.00151
RFX3	0.0793	-0.3774	0.46	0.0162	0.00258
THAP1	0.6837	-0.4426	0.0493	0.021	1.57e-05
ATMIN	0.3079	-0.4741	0.901	0.00343	0.011
SP2	-0.003	-0.4873	0.571	0.000133	0.00556
PRMT3	0.4824	-0.5169	0.139	0.0229	0.00728
ZFP64	0.2169	-0.5559	0.277	0.000311	1.62e-05
FOXJ3	0.0706	-0.5875	0.0903	0.00508	0.0159
MYBL2	0.1407	-0.5927	0.0324	0.00247	0.00147
RREB1	0.0384	-0.5956	0.649	0.000813	0.0173
NKRF	0.1851	-0.6308	0.186	0.00534	0.00448
IRF6	-0.0198	-0.6361	0.262	0.00158	0.0299
BACH1	0.5825	-0.6503	-0.0121	0.00483	0.000615
ZEB2	0.0741	-0.6514	-0.173	0.0445	0.000681
PURB	0.5606	-0.6687	0.44	0.000522	0.00015
KCMF1	0.6265	-0.6794	-0.0286	0.0328	0.00277
STAT3	0.591	-0.68	-0.0209	0.0435	0.000228
TOPORS	0.1072	-0.6808	0.0734	0.00134	0.00343
MTF1	0.5471	-0.6818	0.125	0.00353	8.14e-05
E2F6	-0.3154	-0.6836	0.365	0.000463	0.00603
ELK3	-0.0084	-0.6876	-0.123	0.0326	0.00164
ATF1	0.609	-0.6909	0.0503	0.00129	1.06e-06
SETBP1	-0.0379	-0.693	0.0107	0.0266	0.0079
YY1	0.662	-0.6933	0.414	0.000657	0.000687
TTF1	0.5472	-0.6965	0.28	0.000603	9.47e-05
NR6A1	0.0565	-0.697	0.391	8.98e-07	0.000213
ZBTB5	0.5716	-0.7016	0.08	0.00209	0.000102
SOX7	0.3624	-0.7028	0.664	0.00252	1.17e-05
CEBPZ	0.6093	-0.7048	0.198	6.15e-06	1.99e-07
HES6	0.2119	-0.7058	-0.0213	0.0185	0.000152
CENPA	0.6222	-0.712	0.0036	0.00854	5.62e-05
KLF9	-0.0589	-0.7175	-0.0562	0.00564	0.0498
OTX1	0.0639	-0.724	0.144	9.78e-06	0.000215
ZBTB6	0.5774	-0.7267	0.154	0.000211	1.72e-06
TFDP1	0.1029	-0.7339	0.651	0.000276	0.000465
PBX3	0.0004	-0.734	-0.12	0.0383	0.00149
IRX3	0.7112	-0.7394	0.011	0.0308	6.71e-05
FOSL1	0.0953	-0.7473	0.169	0.0159	0.00017
ELK1	0.1192	-0.749	0.289	0.00811	0.00913
KLF4	0.0913	-0.7494	0.665	0.000491	0.00647
ESR1	0.3922	-0.7581	-0.108	0.00687	0.000539
E2F8	0.0566	-0.7643	0.615	0.00023	0.0357
PITX1	0.162	-0.7732	0.0992	0.00803	0.000347
DPF1	0.8281	-0.7786	-0.14	0.0328	2.82e-05
NFIX	0.7736	-0.7807	-0.206	0.00228	1.03e-06
MBD4	0.4293	-0.781	-0.129	0.0208	4.2e-05
DR1	0.5378	-0.7843	0.534	0.000237	4.77e-07
ZFPM2	0.2376	-0.7879	-0.0843	0.00586	0.00118
DNMT1	0.6416	-0.7881	0.0511	1.07e-05	3.26e-08
HLF	0.822	-0.7915	0.0756	0.0165	0.00108
E2F7	0.5861	-0.7968	-0.0558	0.000809	6.98e-07
TEAD2	0.7474	-0.801	-0.181	0.031	1.02e-05
RLF	0.1032	-0.8093	0.548	0.000258	0.00168
ZC3H8	0.7093	-0.81	0.17	0.000551	6.6e-05
CTCFL	0.1773	-0.8167	0.633	0.0004	0.00115
AHCTF1	0.6544	-0.8213	0.058	0.000376	2.41e-07
CDC5L	0.5299	-0.8238	0.336	6.88e-05	9.33e-06
HIVEP1	0.6235	-0.828	0.563	0.00025	2.22e-05
ZFAT	0.3529	-0.835	0.265	0.00728	0.00144
POU2F2	0.9254	-0.8431	-0.0819	0.00929	0.00173
TFAP2A	0.822	-0.8436	0.555	0.00133	2.9e-05
CEBPG	0.395	-0.8462	0.507	0.000145	0.00215
MYBL1	0.6225	-0.8503	-0.0638	0.0144	9.82e-05
FOXM1	0.5654	-0.8532	0.13	0.000952	1.36e-05
BACH2	0.7805	-0.862	-0.373	0.00318	4.31e-07
EGR3	0.1885	-0.8752	-0.0656	0.0259	3.71e-05
MBD2	0.9423	-0.8865	0.0004	0.015	0.000629
KLF10	0.7544	-0.8876	0.0523	0.000275	7.95e-07
LIN54	0.1907	-0.8926	0.606	3.07e-06	0.000173
KLF17	0.8589	-0.9107	-0.104	0.0154	0.00234
HMGA2	0.9032	-0.917	0.0624	0.01	1.25e-06
KDM2B	0.3678	-0.9204	0.0545	0.0376	0.00505
RAG1	0.8347	-0.9575	0.245	0.00692	0.00189
PCGF6	0.6897	-0.977	0.0178	0.000417	1.5e-06
CHCHD3	0.6927	-0.9794	0.101	0.000333	5.95e-06
IRF4	0.9192	-0.9885	0.0868	0.00278	0.000418
E2F2	0.7075	-0.9892	0.694	0.00057	0.00108
SOX2	0.8811	-0.9964	0.0759	0.000549	0.00026
PAX6	0.2079	-0.9985	-0.173	0.0311	0.00627
MEOX2	0.721	-1.0008	-0.0441	0.00675	0.000185
PAX9	0.8175	-1.0391	0.0783	0.00222	0.0028
BHLHA15	0.6975	-1.0523	0.0854	0.00048	2.81e-06
PDX1	0.0764	-1.0815	0.733	0.000291	0.000275
BCL11B	0.7842	-1.0821	0.163	0.00567	2.19e-05
LHX1	0.9313	-1.0865	-0.183	0.00778	1.36e-06
CBX2	0.2646	-1.0896	0.491	1.03e-05	2.68e-05
GMEB1	0.6946	-1.1228	0.381	2.39e-05	1.66e-09
BNC1	0.3721	-1.1322	0.114	0.00066	2.17e-06
ZIC5	1.0101	-1.1344	-0.226	0.0241	7.22e-06
HES2	0.2242	-1.1411	0.251	0.000186	1.41e-05
SOX6	1.1093	-1.1573	-0.124	0.00167	4.27e-05
BARX2	0.0944	-1.1694	0.405	0.000112	2.49e-05
TFAP2C	0.1596	-1.2261	0.81	3.45e-06	0.000746
SOX10	1.1679	-1.2319	-0.0771	0.0189	2.31e-05
HOXD11	0.3232	-1.2346	0.0986	0.00187	4.94e-05
ZBTB32	-0.1365	-1.2365	0.427	0.000563	0.00503
MXD1	0.5044	-1.2494	0.838	1.13e-06	0.0001
SPIB	0.9634	-1.3128	-0.455	0.049	5.19e-05
ARID3C	0.9421	-1.4298	1.12	2.66e-07	2.9e-05
TAL1	0.0006	0.7516	-0.213	0.00337	0.097
SNAI3	0.1397	0.7088	-0.531	0.00552	0.191
RBPJ	0.0132	0.6148	-0.248	0.00626	0.0639
LHX6	-0.3049	0.5861	-0.511	0.00126	0.0859
SAFB	0.0989	0.5485	-0.238	0.0109	0.134
SP100	0.0197	0.452	-0.137	0.0025	0.079
HLX	0.0401	0.4283	-0.609	7.97e-05	0.106
LEF1	-0.3543	0.401	-0.37	0.0482	0.346
ETV5	0.6576	0.3117	-1.08	1.82e-05	0.135
FOXS1	0.5913	0.3076	-0.732	0.0134	0.882
KIN	0.1986	0.2882	-0.321	0.00804	0.145
THAP3	0	0.2824	-0.296	0.00609	0.101
TFDP2	0.2338	0.2799	-0.358	0.0215	0.226
ZGLP1	-0.0065	0.2572	-0.486	0.0162	0.109
RBCK1	0.0236	0.2445	-0.287	0.0175	0.765
CENPT	0.0195	0.2246	-0.403	0.00596	0.428
AKAP8L	-0.0645	0.2051	-0.0634	0.0365	0.169
RXRB	0.2157	0.1725	-0.991	0.0467	0.296
MEF2B	-0.0111	0.1627	-0.649	0.0291	0.292
LBX2	0.0188	0.1595	-0.39	0.0115	0.37
HMG20B	-0.0149	0.146	-0.688	0.00952	0.116
NME2	0.529	0.1383	-0.557	0.0163	0.989
GLIS2	0.3116	0.1301	-0.576	0.0033	0.701
DEAF1	0.0629	0.106	-0.509	0.00755	0.644
LYL1	0.4676	0.1	-0.639	0.0165	0.508
MSX1	0.5777	0.0884	-0.801	0.0402	0.159
TBX19	-0.1466	0.0393	-0.803	0.0107	0.0594
HES7	0.7002	0.0153	-0.701	0.0465	0.0651
STAT5A	0.0444	-0.0023	-0.762	0.0236	0.695
EEA1	-0.4883	-0.0051	0.684	0.0453	0.661
GTF2I	-0.1197	-0.017	0.139	0.0252	0.732
KLF5	-0.0999	-0.0202	0.191	0.0157	0.319
ATF4	0.5079	-0.0241	-0.489	0.0447	0.13
CCDC17	0.0964	-0.0288	-0.639	0.0342	0.0668
WT1	0.2186	-0.0364	-0.76	0.0019	0.358
EHF	-0.2467	-0.0407	0.772	0.0161	0.302
TMF1	-0.4564	-0.0565	0.785	0.0172	0.456
SP6	-0.1684	-0.088	0.821	0.0102	0.708
GRHL3	-0.1381	-0.1042	0.912	0.00179	0.462
ZFP90	0.3299	-0.1094	-0.91	0.0214	0.398
HOXB1	-0.0288	-0.1126	0.708	0.0439	0.839
MXI1	0.0988	-0.1134	0.364	0.0127	0.488
NR1D2	-0.0737	-0.1261	0.616	0.0251	0.271
NFE2L2	-0.066	-0.1413	0.566	0.0182	0.672
ZFP91	0.0657	-0.143	0.113	0.0312	0.0541
ZBTB11	-0.0221	-0.1441	0.172	0.0441	0.356
ZHX1	0.0397	-0.1492	0.601	0.0147	0.306
SKIL	-0.1112	-0.1516	0.691	0.02	0.476
EOMES	0.0003	-0.1566	0.337	0.0477	0.767
ADNP2	-0.1112	-0.1738	0.751	0.00681	0.539
ZBTB37	-0.55	-0.1767	0.758	0.0484	0.945
GRHL2	-0.1811	-0.177	0.709	0.0245	0.378
REST	0.0302	-0.1866	0.554	0.0269	0.0809
NCOA2	-0.0237	-0.1882	0.528	0.0308	0.228
ZBTB33	0.0278	-0.1884	0.12	0.0177	0.721
MYCN	-0.2586	-0.1895	0.779	0.00171	0.591
CLOCK	0.1831	-0.2004	0.269	0.00475	0.0903
AEBP2	0.1554	-0.2016	0.204	0.0146	0.102
BHLHE40	-0.0615	-0.2044	0.379	0.0283	0.247
ARID3A	0.1433	-0.2124	0.783	0.00115	0.106
NR2C2	0.0431	-0.2182	0.372	0.0428	0.301
REL	-0.1331	-0.2189	0.726	0.0267	0.696
LCOR	0.0015	-0.2543	0.649	0.0183	0.256
FOXN1	0.0375	-0.2718	0.839	0.00204	0.224
YY2	-0.0163	-0.2794	0.384	0.00573	0.0808
TCF20	0.2178	-0.3149	0.269	0.0138	0.0909
MYSM1	-0.0381	-0.3205	0.492	0.00291	0.052
SALL4	0.0029	-0.3308	0.201	0.00774	0.107
KDM5B	-0.0458	-0.3374	0.184	0.00791	0.252
JUN	-1.1548	-0.3452	0.562	0.00161	0.167
XBP1	-0.2978	-0.3558	0.945	0.0043	0.878
HNF4G	-0.1552	-0.4088	1.05	0.00107	0.0682
TFCP2L1	-0.316	-0.4543	0.446	0.0247	0.991
TET3	-0.1267	-0.4707	0.557	0.00366	0.519
IKZF3	-0.5241	-0.5279	0.816	0.0219	0.599
OVOL1	-0.2069	-0.5609	0.823	0.00747	0.626
CASZ1	-0.6291	-0.5874	0.612	0.00516	0.711
NCOA3	-0.1232	-0.596	0.714	0.000503	0.315
KLF8	-0.6977	-0.6258	0.649	2.26e-05	0.354
GRHL1	-0.2391	-0.6797	0.863	9.22e-07	0.102
NFX1	-0.456	-0.6942	1.18	0.013	0.0808
TIGD2	-0.1175	-0.7393	0.397	0.0129	0.506
LCORL	0.0003	-0.797	0.747	0.000176	0.17
EGR1	-0.0361	-0.9103	0.197	0.0456	0.122
FOXC1	0.0033	-1.2208	0.0065	0.0362	0.0544
RORC	-0.8941	1.1137	1.1	0.781	0.000488
FOS	-0.5064	1.1063	0.499	0.214	0.00235
GATA2	-0.7992	0.9227	0.67	0.115	1.2e-06
NPAS1	-0.8829	0.8715	0.673	0.153	0.000358
BHLHE41	-0.8213	0.8454	0.613	0.0712	1.03e-07
DACH2	-0.4941	0.8408	0.197	0.226	0.0118
MBD1	-0.845	0.8225	0.513	0.266	2.54e-06
FOXN4	-0.3638	0.8212	0.194	0.468	0.00127
ZBTB49	-0.7643	0.8061	-0.0389	0.0558	0.000898
AR	-0.7102	0.7913	-0.2	0.0623	0.00207
NPAS2	-0.8924	0.7834	0.316	0.124	2.35e-06
MSX2	-0.8879	0.7834	0.786	0.245	6.43e-08
TRERF1	-0.7712	0.7794	0.216	0.0608	2.32e-07
NR2F2	-0.8943	0.7792	0.24	0.198	0.000124
MAFK	-0.8318	0.7723	0.218	0.325	0.000893
ETV6	-0.8828	0.7658	0.59	0.294	5.72e-07
FOXJ1	-0.3426	0.7619	0.572	0.605	0.00313
ESR2	-0.8245	0.7438	0.224	0.0885	3.79e-07
ESRRG	-0.7188	0.7185	0.0628	0.554	0.0216
SOX13	-0.745	0.7164	0.204	0.127	9.64e-05
ZBTB9	-0.2654	0.6887	0.161	0.0581	0.0102
FOXQ1	-0.9095	0.688	0.641	0.503	6.96e-06
FOXA1	-0.1826	0.6807	0.606	0.514	3.03e-05
FBXL19	-0.236	0.6647	0.054	0.0722	0.00609
CSRNP1	-0.1815	0.6551	-0.171	0.058	0.00198
TBX6	-0.6111	0.6528	0.58	0.816	3.76e-05
TSC22D1	-0.7257	0.6486	0.636	0.953	0.0439
ZMAT1	-0.7504	0.6461	-0.242	0.0591	0.00872
EVX1	-0.334	0.6454	0.197	0.181	0.000752
SATB1	-0.2262	0.6382	0.0279	0.139	0.000206
THRB	-0.793	0.6348	0.299	0.92	0.00775
ZBTB8B	-0.6385	0.6345	-0.0045	0.123	8.88e-05
IRF2	-0.5955	0.6303	0.533	0.329	0.000453
DLX6	-0.3264	0.6192	0.156	0.167	0.000544
MAFF	-0.8296	0.6016	0.755	0.679	0.00213
GATA3	-0.1006	0.6009	0.355	0.687	0.000514
RARG	-0.1705	0.5835	0.15	0.994	0.036
CREBZF	-0.13	0.5744	-0.0684	0.187	0.0279
ELF3	-0.6135	0.5699	0.723	0.594	0.00127
MBD6	-0.2528	0.5688	0.1	0.155	0.00218
NR3C2	-0.6038	0.5645	-0.142	0.0704	0.00691
ETV2	-0.6421	0.5642	0.326	0.864	0.0149
STAT6	-0.5787	0.5509	0.092	0.0637	0.000109
FOXO4	-0.7039	0.5449	0.587	0.88	0.000415
NFYA	-0.1626	0.5077	0.0721	0.311	0.0123
ZBTB7C	-0.5754	0.4934	0.739	0.5	3.32e-05
EPAS1	-0.3689	0.4914	0.512	0.455	0.00785
LHX4	-0.3717	0.4827	0.0768	0.543	0.0305
POU2F3	-0.3712	0.4761	1.09	0.953	0.00043
ZFP62	-0.0701	0.4586	0.0779	0.433	0.0243
HOXC13	-0.1395	0.4543	0.106	0.117	0.00282
CC2D1A	-0.0678	0.4391	0.118	0.0748	0.00204
FOXH1	-0.2927	0.3744	0.143	0.215	8.22e-05
RELA	-0.281	0.3647	0.355	0.0588	1.55e-06
ZFHX3	-0.6467	0.3597	0.553	0.393	0.000526
CREB3L1	-0.5478	0.3581	0.126	0.115	0.00732
NR2F6	-0.6528	0.3424	0.564	0.936	8.36e-05
NR5A2	-1.0182	0.2906	0.225	0.723	0.00183
TBX1	-0.1587	0.2496	0.539	0.706	0.000199
OVOL2	-0.3827	0.2411	0.353	0.293	0.0198
ZFPM1	-0.2428	0.232	-0.0774	0.0666	0.000136
HOXA13	-0.651	0.2062	0.7	0.677	0.0458
THAP7	-0.1543	0.2006	-0.545	0.215	0.00591
PBX1	-0.6318	0.1712	-0.0306	0.45	0.0075
GTF2B	-0.1767	0.1691	0.701	0.682	0.00429
POU5F1	-0.7571	0.1515	0.223	0.956	0.00653
SETDB1	-0.1149	0.1361	-0.0633	0.163	0.0434
IRF7	0.3444	0.1048	-0.489	0.0845	0.0282
ZFP14	-0.1281	0.0838	-0.153	0.453	0.00497
ZFP3	-0.284	0.083	0.122	0.487	0.0253
ELF4	-0.5875	0.0764	0.639	0.922	0.00155
CEBPB	0.1894	0.0496	0.0007	0.726	0.0335
ZBTB42	-0.247	0.0261	0.622	0.417	0.0106
IKZF2	-0.5191	0.024	0.709	0.0908	0.014
ZXDC	-0.4273	0.0161	0.312	0.539	0.00729
ZBTB46	0.2073	0.0008	-0.143	0.526	0.0109
PITX3	0.3863	-0.0249	-0.309	0.98	0.0465
SNAI2	0.206	-0.0363	-0.688	0.455	0.00582
AHR	-0.2338	-0.0571	0.194	0.798	0.0338
KLF12	0.2906	-0.0715	-0.193	0.772	0.0137
MAFG	0.1032	-0.0759	0.158	0.0557	0.0219
HIF1A	0.5661	-0.0822	-0.114	0.602	0.00375
MAF	0.5481	-0.0833	-0.0677	0.237	0.00919
MSC	0.7883	-0.0902	-0.152	0.562	0.0189
RFX8	0.3459	-0.1012	-0.731	0.107	0.0186
DMTF1	0.1642	-0.1044	-0.505	0.391	0.000789
VAX2	1.1219	-0.1079	-0.46	0.754	0.00636
NFKB1	0.4614	-0.1091	0.0746	0.241	0.0403
CTCF	0.143	-0.1134	0.428	0.118	0.0275
SNAI1	0.6559	-0.1141	-0.118	0.551	0.00445
CDX1	0.4539	-0.117	-0.663	0.577	0.0177
GZF1	0.1307	-0.117	0.0564	0.119	0.0113
ZSCAN12	0.0666	-0.1235	-0.0185	0.983	0.00768
TERF1	0.4606	-0.1247	0.143	0.278	0.00147
JAZF1	-0.0613	-0.1268	-0.241	0.558	0.0146
PRRX1	0.5662	-0.1326	-0.142	0.352	0.000786
RELB	0.4149	-0.1383	-0.0058	0.768	0.0192
KLF13	0.6996	-0.1411	-0.502	0.434	0.000593
ZFX	0.4065	-0.1533	0.0853	0.333	0.0363
PRDM1	0.3303	-0.1553	-0.0408	0.479	0.0172
SP4	0.1173	-0.1645	-0.0141	0.255	0.01
CREM	0.3638	-0.1647	-0.298	0.967	0.0197
FOXK1	0.3622	-0.165	-0.107	0.786	0.000155
FOXD3	0.1565	-0.1693	-0.653	0.291	0.00303
TEAD1	-0.1267	-0.1699	0.192	0.0533	0.0382
TCF12	-0.0905	-0.1723	0.106	0.105	0.0401
CREB5	0.5273	-0.1781	-0.633	0.643	0.000301
ATOH7	0.0442	-0.1981	-0.0441	0.5	0.00622
MLXIP	-0.0471	-0.2108	0.0289	0.0513	0.00464
IRF8	0.7187	-0.2114	-0.273	0.204	7.94e-05
THRA	0.1065	-0.2266	-0.592	0.988	0.0219
RFX5	0.8306	-0.2344	-0.337	0.555	0.000266
NFIL3	0.4291	-0.2375	-0.143	0.597	0.000815
ZBTB26	0.1228	-0.2387	0.0365	0.106	0.0289
KLF7	0.6784	-0.2398	0.0151	0.0599	0.00214
CEBPE	0.2771	-0.2418	-0.112	0.131	0.000492
CPEB1	0.7847	-0.2426	-0.0652	0.0872	0.0144
MYC	0.7856	-0.2428	-0.136	0.697	0.00253
ZBTB34	0.2293	-0.2437	-0.142	0.788	0.00551
L3MBTL4	0.3248	-0.246	0.0347	0.368	0.00557
PRDM5	0.7019	-0.2531	-0.143	0.447	0.0498
ZBTB41	0.1143	-0.2536	0.0509	0.159	0.0357
SMAD1	0.7807	-0.2549	-0.262	0.298	3.62e-05
SP5	0.1474	-0.2712	-0.527	0.645	0.00118
TET1	0.1408	-0.2745	0.054	0.138	0.00158
PRDM8	0.0687	-0.2874	-0.0883	0.56	0.0236
ZFP92	0.2057	-0.294	-0.0992	0.21	0.000208
ZBTB39	0.5031	-0.3189	0.137	0.0906	0.000414
TBX20	0.1979	-0.3266	0.0165	0.0833	0.00692
HSF2	0.1758	-0.3358	-0.112	0.601	0.00695
FOXL1	0.5375	-0.3483	-0.88	0.365	0.0114
JRK	0.2811	-0.362	-0.479	0.743	0.00579
ETS2	0.0918	-0.3627	0.17	0.0525	0.00124
CSRNP3	0.3172	-0.3672	0.136	0.182	0.0284
ZFHX4	0.8643	-0.3791	-0.0815	0.198	0.00036
LMX1A	0.4439	-0.4054	-0.525	0.851	0.0129
PHF19	0.5719	-0.4321	-0.547	0.921	0.000117
CUX2	0.4206	-0.4634	-0.308	0.739	0.00192
BATF2	0.6424	-0.478	-0.221	0.595	0.0327
HAND1	0.5399	-0.487	-0.524	0.373	0.0154
ZEB1	0.5904	-0.5044	-0.602	0.724	0.00475
E2F1	0.5681	-0.509	-0.199	0.585	0.0259
VDR	0.185	-0.5171	0.216	0.359	0.0161
TBX4	0.556	-0.5179	-0.564	0.68	0.0167
TLX3	0.5152	-0.5248	0.334	0.246	0.0324
GATAD2A	0.8132	-0.5435	-0.021	0.138	0.000976
GSC	-0.3702	-0.5467	-0.41	0.203	0.0384
TWIST2	0.3503	-0.547	-0.192	0.362	0.0378
NR3C1	0.5696	-0.5633	-0.0644	0.463	0.00167
ZHX2	0.0358	-0.5634	-0.0037	0.108	0.0459
AEBP1	0.793	-0.5927	-0.216	0.289	0.00762
SRF	0.0856	-0.608	-0.574	0.502	0.000362
MAZ	0.5657	-0.6086	-0.0479	0.6	0.0466
ELK4	0.1245	-0.6195	-0.0003	0.0577	0.00212
SOX21	0.654	-0.62	-0.534	0.994	0.0298
KCNIP3	0.989	-0.6238	-0.339	0.996	0.000424
STAT4	0.2025	-0.6333	-0.715	0.761	0.0228
BNC2	0.5184	-0.6335	-0.172	0.0561	0.00364
TSHZ3	0.0245	-0.6416	-0.247	0.473	0.0372
POU2AF1	0.507	-0.6492	-0.351	0.0724	0.00179
YBX1	0.9754	-0.6495	-0.937	0.72	5.74e-06
GATA6	0.0689	-0.659	-0.0258	0.0546	0.0107
TEAD4	0.5827	-0.662	-0.165	0.536	0.000747
DMRT3	0.8651	-0.6854	-0.831	0.643	5.24e-06
OSR2	0.3146	-0.6865	-0.0749	0.11	0.00205
TFEC	0.0451	-0.6885	0.0271	0.0909	0.00235
GLI3	0.7743	-0.6949	-0.16	0.676	0.000309
PLAGL1	0.6889	-0.6966	-0.345	0.224	0.000282
SPI1	0.5274	-0.6978	-0.138	0.621	0.000293
ARNTL	0.3822	-0.6994	-0.778	0.951	0.00046
SCML4	1.002	-0.7005	-0.127	0.522	4.93e-05
TRPS1	0.1771	-0.704	-0.504	0.887	0.00672
DPF3	0.6327	-0.7138	-0.67	0.76	6.53e-05
PLSCR1	0.1236	-0.7221	-0.0128	0.174	0.0273
MAX	0.5104	-0.7262	-0.245	0.852	0.000463
FOXP3	0.2484	-0.7321	0.123	0.183	0.000181
SOX30	0.4058	-0.7396	-0.665	0.374	3.57e-05
DZIP1	0.6971	-0.7409	-0.784	0.833	0.000215
ZHX3	0.5565	-0.7462	-0.172	0.15	0.00049
MKX	0.2122	-0.7545	-0.671	0.644	0.00109
SOX9	0.8585	-0.7615	0.0247	0.0585	1.77e-06
NFIA	0.5519	-0.7643	-0.0529	0.297	0.00393
TBP	0.7948	-0.7655	-0.628	0.467	0.00119
RUNX3	0.7673	-0.7746	-0.0654	0.276	2.71e-05
GTF3A	0.6744	-0.7791	-0.192	0.502	0.0305
MAFB	0.7952	-0.7828	-0.87	0.337	2.22e-07
GFI1	0.5967	-0.7979	-0.796	0.877	0.00146
RUNX2	0.8431	-0.8076	-0.832	0.38	1.73e-06
IRX5	0.2159	-0.8131	0.0435	0.068	0.0214
NPAS3	0.1934	-0.8391	-0.356	0.104	0.00147
STAT1	0.7471	-0.8736	-0.289	0.399	0.000115
SHOX2	0.7745	-0.8841	-0.653	0.114	1.64e-06
TBPL1	0.6947	-0.8906	-0.795	0.126	2.32e-05
HIVEP3	0.8917	-0.9072	-0.75	0.8	1.51e-05
GBX2	0.7904	-0.919	-0.625	0.152	2.34e-06
SOX11	0.2783	-0.9375	-0.0317	0.051	0.00225
GLIS1	0.486	-0.9478	-0.754	0.342	0.00262
LHX2	0.7732	-1.0023	-0.385	0.0503	3.45e-06
FOXD1	1.0498	-1.0343	-1.05	0.609	3.91e-05
NFE2	0.8149	-1.0451	-0.192	0.17	0.00023
IRX6	1.088	-1.0625	-0.971	0.549	1.15e-05
HOXD13	0.92	-1.063	-0.78	0.459	2.22e-05
HOXC10	1.2302	-1.2857	-0.0052	0.0764	0.000467
ELF5	-0.0987	0.6861	0.279	0.784	0.0913
ZBTB10	-0.0776	0.6269	0.0291	0.373	0.0528
IKZF4	-0.0299	0.5934	-0.0268	0.0888	0.125
CREB3L4	-0.0955	0.5812	-0.0171	0.419	0.104
SP140	-0.2509	0.4744	0.216	0.15	0.232
NCOA1	-0.1522	0.4638	0.562	0.373	0.183
TBX21	-0.2513	0.4568	0.249	0.192	0.427
TERF2	-0.2741	0.4323	0.212	0.371	0.143
HOXC11	0.4836	0.4231	-0.323	0.363	0.292
AKNA	-0.2002	0.419	0.0241	0.0642	0.0605
IRF9	0.5598	0.4143	-0.56	0.0691	0.757
FOXK2	0.2469	0.4112	-0.547	0.0543	0.292
PAX5	1.3162	0.3833	0.385	0.716	0.166
FOSB	-0.1558	0.3796	0.296	0.605	0.167
PITX2	0.3305	0.3568	-0.452	0.101	0.788
ZKSCAN5	-0.2873	0.354	-0.209	0.263	0.109
PIN1	0.088	0.3466	-0.666	0.0783	0.502
DBX2	-0.3572	0.3333	-0.348	0.641	0.929
GLI1	0.4865	0.3222	-0.526	0.244	0.704
GATA1	0.3806	0.3141	-0.501	0.222	0.662
SIM2	-0.0279	0.2993	-0.159	0.306	0.218
SALL1	0.4448	0.2973	-0.512	0.23	0.979
INSM1	0.3428	0.2914	-0.384	0.194	0.437
KLF2	0.106	0.2893	-0.272	0.0531	0.0642
SOX12	0.0702	0.2706	-0.466	0.12	0.43
ZBTB16	-0.2072	0.2559	-0.158	0.0992	0.132
MNT	-0.0902	0.255	-0.0708	0.108	0.122
CAMTA1	0.0648	0.2302	-0.14	0.503	0.671
ZBTB4	-0.5801	0.2147	0.0464	0.809	0.104
SNAPC4	-0.0489	0.2079	-0.108	0.196	0.248
POU3F1	-0.1309	0.207	0.166	0.936	0.0568
NFAT5	-0.2672	0.2056	0.562	0.756	0.05
NFATC4	0.2169	0.205	-0.202	0.284	0.417
ZBTB24	0.2627	0.2004	-0.209	0.138	0.577
CREB3	0.0712	0.1957	-0.0632	0.908	0.503
ZBTB12	-0.1096	0.1846	-0.0797	0.323	0.143
MNX1	0.0776	0.1812	-0.168	0.258	0.25
RXRA	-0.1562	0.1804	0.221	0.971	0.0675
PRDM2	-0.5116	0.1749	-0.0259	0.64	0.0508
HMG20A	0.2887	0.1734	-0.662	0.0805	0.564
ZXDB	-0.5124	0.17	-0.0099	0.788	0.0684
HINFP	0.0636	0.1611	-0.537	0.383	0.93
MBNL2	-0.481	0.1588	0.658	0.429	0.444
IKZF5	-0.0215	0.1537	0.451	0.808	0.524
TSHZ1	-0.3929	0.1492	0.0752	0.683	0.288
BAZ2B	-0.4861	0.1459	0.0933	0.507	0.127
DNTTIP1	0.0073	0.1371	-0.564	0.0535	0.287
ETS1	-0.0305	0.1366	0.0352	0.744	0.778
MTF2	-0.1296	0.1095	0.102	0.971	0.739
MYT1	-0.1511	0.1079	0.153	0.628	0.277
CREB3L2	-0.6511	0.1079	0.693	0.0852	0.089
ZBTB44	-0.5504	0.1034	0.399	0.319	0.269
DACH1	-0.134	0.1025	-0.153	0.485	0.257
SIX1	0.3732	0.0988	-0.353	0.14	0.168
PRDM16	-0.3265	0.0988	0.118	0.738	0.114
MEF2D	-0.106	0.0971	0.115	0.887	0.183
ARID5A	0.2207	0.0917	-0.253	0.152	0.945
DRAP1	-0.0229	0.0912	-0.481	0.216	0.818
ZBTB7B	-0.6704	0.0911	0.172	0.506	0.0636
HES1	-0.1981	0.0895	0.0778	0.303	0.538
MEIS1	-0.0135	0.0881	-0.255	0.624	0.914
ZBTB3	-0.0124	0.0875	-0.717	0.112	0.369
SP110	0.1033	0.0854	-0.171	0.0538	0.723
CEBPA	-0.1523	0.0823	0.24	0.136	0.615
NFYC	-0.0692	0.0803	-0.672	0.115	0.238
HIC1	0.0028	0.0793	-0.169	0.919	0.262
RBAK	-0.0257	0.0784	0.114	0.302	0.764
NFKB2	0.2901	0.0783	-0.111	0.277	0.211
ALX1	0.142	0.0757	-0.175	0.28	0.0887
ANKZF1	-0.0381	0.0667	-0.1	0.949	0.199
HOMEZ	-0.3057	0.0632	0.23	0.259	0.0511
MEIS3	-0.1231	0.0561	-0.0889	0.125	0.701
FLI1	-0.0146	0.0509	-0.222	0.885	0.156
ZBTB20	-0.0926	0.0506	0.0342	0.217	0.547
SPDEF	-0.1167	0.0506	0.668	0.477	0.253
SON	-0.0114	0.0493	-0.0136	0.572	0.8
XPA	0.0636	0.0473	-0.0257	0.0889	0.627
CIC	-0.0312	0.0467	-0.0135	0.107	0.772
VEZF1	0.0185	0.0437	-0.165	0.413	0.543
ARNT2	-0.0024	0.0383	0.0548	0.622	0.16
HBP1	-0.486	0.0337	0.204	0.175	0.439
PRRX2	0.5372	0.0322	-0.204	0.0685	0.23
MYB	-0.2223	0.0299	0.187	0.87	0.621
DMBX1	-0.5928	0.0281	0.22	0.152	0.115
NRF1	0.0243	0.0269	-0.59	0.202	0.353
SRCAP	-0.5417	0.025	0.237	0.604	0.135
USF2	-0.0006	0.0248	-0.484	0.0625	0.41
THAP6	-0.605	0.0227	0.226	0.866	0.151
BBX	0.1354	0.0208	0.016	0.675	0.19
ATF3	0.2173	0.0195	-0.394	0.273	0.782
NACC2	0.4619	0.0192	-0.156	0.176	0.227
ATF5	0.1655	0.0172	-0.565	0.119	0.527
MYNN	-0.3339	0.0129	0.281	0.217	0.439
ASCL2	0.1651	0.0127	0.144	0.622	0.816
GATA5	0.0872	0.0119	-0.105	0.769	0.795
HOXA6	-0.0894	0.0114	0.454	0.466	0.183
GTF2IRD1	-0.148	0.0097	0.173	0.293	0.642
ZBTB25	-0.041	0.0094	0.0105	0.517	0.683
PRR12	-0.0513	0.0093	0.204	0.895	0.156
SREBF1	-0.1898	0.0069	0.0808	0.526	0.376
ZBTB40	-0.0673	0.0046	0.0404	0.372	0.0747
ZBTB17	0.1075	0.0045	-0.0483	0.613	0.623
SMAD5	0.004	0.0045	0.183	0.121	0.377
E2F5	-0.156	0.004	0.0442	0.872	0.106
PURA	-0.3522	0.0029	0.429	0.153	0.441
FOXO3	-0.3242	0.0024	0.0661	0.277	0.797
KLF16	0.4914	0.0022	-0.624	0.121	0.395
TFAP2B	-0.0148	0.0015	0.0437	0.481	0.153
PEG3	-0.1415	0.0011	-0.204	0.538	0.266
PPARA	-0.1702	0.0008	0.631	0.383	0.508
DOT1L	-0.1502	-0.0031	0.152	0.118	0.39
MLX	0.1966	-0.005	0.0662	0.815	0.945
ETV4	0.0714	-0.0059	-0.0577	0.0629	0.649
ZBED3	-0.0311	-0.0064	-0.0231	0.461	0.121
PRDM15	-0.1177	-0.0075	0.0173	0.738	0.19
ARID2	-0.2664	-0.0182	0.11	0.352	0.327
HIC2	-0.1677	-0.02	0.657	0.0739	0.355
THAP11	0.223	-0.0205	-0.123	0.355	0.476
RXRG	-0.1188	-0.0229	0.279	0.95	0.586
GBX1	-0.1743	-0.0231	0.236	0.287	0.175
TFAP4	0.5695	-0.0236	0.0788	0.746	0.351
HSF1	0.3697	-0.0248	-0.183	0.31	0.305
REXO4	0.4803	-0.0261	-0.627	0.0844	0.517
GABPA	-0.0846	-0.0264	0.0588	0.238	0.577
E2F4	0.1024	-0.0264	-0.369	0.542	0.424
NR1H4	-0.1341	-0.0265	0.116	0.496	0.324
JRKL	-0.132	-0.0279	0.16	0.306	0.632
HAND2	0.0371	-0.0296	0.0634	0.564	0.407
ATF7	-0.2275	-0.0302	0.138	0.127	0.657
STAT5B	-0.1836	-0.0311	-0.182	0.806	0.953
TIGD3	0.0749	-0.0342	-0.0407	0.719	0.511
ELF1	0	-0.0343	0.584	0.271	0.51
FOXC2	0.0798	-0.0385	-0.78	0.0956	0.368
HIF3A	0.0696	-0.0398	-0.319	0.987	0.756
MITF	-0.0506	-0.0406	-0.179	0.749	0.759
MXD3	-0.0352	-0.0408	-0.538	0.426	0.418
NFIC	-0.1336	-0.0432	-0.115	0.805	0.107
HDX	0.5567	-0.0457	-0.139	0.748	0.311
SP1	-0.0801	-0.0474	0.116	0.881	0.145
HIVEP2	0.026	-0.0478	0.454	0.242	0.755
TSHZ2	0.1279	-0.0517	-0.0136	0.602	0.783
SMAD4	0.047	-0.0517	-0.0047	0.556	0.392
PREB	0.1322	-0.0521	-0.244	0.881	0.114
TFE3	0.0195	-0.0559	-0.62	0.336	0.057
CREBL2	0.2173	-0.0583	-0.122	0.256	0.126
IRF1	0.1199	-0.061	-0.0152	0.942	0.169
HHEX	0.8256	-0.0615	-0.716	0.0904	0.177
MEIS2	0.0254	-0.0617	-0.275	0.767	0.704
SKI	-0.0236	-0.0618	0.0686	0.403	0.08
ZKSCAN3	-0.0182	-0.0628	-0.187	0.452	0.538
ZBED4	-0.2042	-0.0637	0.262	0.117	0.879
MEF2A	0.0824	-0.0657	0.0441	0.554	0.409
EBF3	-0.1081	-0.0687	-0.0129	0.572	0.59
PA2G4	0.4338	-0.0714	-0.0182	0.711	0.293
CSRNP2	-0.5796	-0.075	0.135	0.13	0.426
MGA	-0.0549	-0.0753	0.245	0.0515	0.199
ATF2	-0.0982	-0.0756	0.178	0.0753	0.301
L3MBTL3	0.0894	-0.0784	0.0297	0.402	0.357
TFCP2	-0.0482	-0.0815	-0.0116	0.978	0.985
TEAD3	-0.6699	-0.0842	0.0011	0.612	0.117
GMEB2	-0.0574	-0.0845	-0.115	0.942	0.988
NFYB	0.1385	-0.0879	-0.151	0.594	0.0835
TCF7L1	0.5037	-0.0879	-0.184	0.772	0.0521
HMGA1	0.5924	-0.09	-0.102	0.682	0.089
GLYR1	-0.2663	-0.0914	0.621	0.203	0.568
KLF3	-0.4366	-0.0935	0.666	0.0512	0.236
RARB	-0.0649	-0.0952	-0.0839	0.287	0.192
POGK	-0.2466	-0.0993	0.742	0.0502	0.0891
TCF3	0.072	-0.0995	-0.52	0.468	0.47
MESP1	0.0001	-0.1027	0.0548	0.0939	0.638
EBF2	-0.0926	-0.1028	-0.198	0.377	0.439
TCF15	0.1148	-0.1036	-0.819	0.598	0.161
PROX1	0.013	-0.1039	0.004	0.141	0.112
KLF6	-0.2381	-0.108	0.0738	0.0502	0.302
ZBTB1	-0.0191	-0.112	-0.0691	0.983	0.61
PRDM10	-0.1405	-0.1204	0.207	0.0833	0.902
HSF5	0.2121	-0.1261	-0.0572	0.909	0.275
TIGD5	0.1438	-0.1277	-0.0777	0.549	0.748
IKZF1	0.2698	-0.1301	-0.654	0.562	0.0806
HEY2	0.1562	-0.1305	-0.881	0.0912	0.388
NFE2L1	0.0962	-0.1312	0.167	0.146	0.353
ELF2	0.4249	-0.1328	-0.0597	0.858	0.169
MEF2C	0.5701	-0.1349	-0.101	0.865	0.071
SMAD9	-0.4714	-0.1383	-0.0664	0.356	0.872
FOXO1	-0.1008	-0.1396	0.189	0.249	0.566
NFXL1	-0.1885	-0.1406	0.124	0.117	0.777
FOXF1	0.1615	-0.1514	-0.203	0.919	0.404
TET2	-0.4394	-0.1538	0.519	0.0656	0.946
NR1I2	-0.1993	-0.1561	1.05	0.127	0.248
NPAS4	0.0846	-0.1574	-1.03	0.76	0.0702
PGR	0.2556	-0.1589	-0.642	0.831	0.356
BCL6B	0.0108	-0.1617	0.303	0.417	0.876
ASH1L	-0.0521	-0.1648	0.0434	0.236	0.242
ZBTB38	-0.4383	-0.1651	0.0834	0.112	0.62
PRDM6	0.2507	-0.1656	-0.845	0.958	0.188
EBF1	0.1765	-0.1666	-0.0158	0.456	0.146
TCF4	0.2222	-0.1757	-0.0335	0.61	0.125
CGGBP1	0.0201	-0.1826	0.0215	0.535	0.605
NAIF1	0.0905	-0.1848	-0.576	0.921	0.28
NR4A3	0.046	-0.1905	0.116	0.174	0.637
SP3	0.0062	-0.1927	0.122	0.0713	0.151
ARNT	-0.0022	-0.1977	-0.0435	0.98	0.148
ZBTB8A	0.0074	-0.1985	0.0735	0.413	0.9
ZKSCAN1	0.3969	-0.2039	0.348	0.0757	0.0682
PRDM4	0.5129	-0.2041	-0.558	0.121	0.748
KLF11	-0.0119	-0.205	-0.0884	0.0861	0.0988
HOXA1	0.1415	-0.2052	0.0518	0.0742	0.0913
NFATC1	0.0894	-0.2132	-0.123	0.794	0.12
SOX5	-0.0141	-0.22	0.0434	0.371	0.393
ZFP1	0.1364	-0.2237	-0.103	0.627	0.205
ALX3	0.5389	-0.2241	-0.825	0.167	0.178
GLI2	0.174	-0.2341	-0.0465	0.209	0.0813
RORA	-0.2231	-0.236	0.452	0.0527	0.249
ZSCAN20	0.1522	-0.2385	0.0788	0.174	0.0892
CXXC4	0.1711	-0.2432	0.0833	0.784	0.1
NFATC3	0.3118	-0.2544	-0.414	0.852	0.376
FOXN3	-0.122	-0.2722	-0.0346	0.181	0.24
BHLHE22	0.0913	-0.2747	-0.0229	0.698	0.302
SREBF2	0.065	-0.2776	0.462	0.0507	0.354
GLIS3	-0.0624	-0.2907	0.122	0.148	0.198
STAT2	0.1557	-0.2941	0.0034	0.865	0.191
POU6F2	0.4469	-0.3254	-0.37	0.944	0.481
RORB	0.4159	-0.3366	-0.434	0.462	0.287
TBX18	0.3418	-0.3387	-0.473	0.386	0.39
PURG	0.4171	-0.3512	-0.348	0.749	0.328
NR4A1	-0.2246	-0.3552	-0.0437	0.846	0.704
MEOX1	0.1621	-0.3597	-0.771	0.319	0.942
ISL1	0.4154	-0.3758	-0.444	0.517	0.0755
MYT1L	0.3744	-0.3836	-0.526	0.811	0.0717
TBX5	0.3852	-0.3868	-0.407	0.886	0.183
SOX4	-0.1088	-0.3914	-0.0386	0.292	0.224
HOXC6	0.5309	-0.4125	-0.436	0.632	0.0795
TCF23	0.4087	-0.4318	-0.506	0.776	0.0861
SOX8	0.5171	-0.4398	0.0409	0.668	0.161
ZSCAN29	-0.0558	-0.4837	0.039	0.297	0.186
ETV1	0.8879	-0.49	-1.01	0.312	0.133
FOXP2	0.0018	-0.4914	0.0187	0.0527	0.114
NFIB	0.0396	-0.578	-0.427	0.447	0.0969
JDP2	0.2088	-0.5801	-0.179	0.475	0.0886
ARID5B	-0.0307	-0.6133	-0.0789	0.0837	0.0753
GPBP1L1	-0.4405	-0.6194	0.32	0.0659	0.962
NR2F1	0.013	-0.6222	-0.817	0.955	0.0973
EGR2	0.0163	-0.6255	0.0873	0.276	0.208
NFATC2	-0.2288	-0.6503	0.0977	0.0515	0.288
FOSL2	0.6232	-0.8147	0.383	0.0945	0.0817
YBX2	-0.1586	-0.8834	-0.0561	0.388	0.759
LTF	0.0358	-0.8859	0.0971	0.768	0.976

## Sheet: Figure 3a-g
cell_ID	Cell_Cluster	Treatment	Basal_Score	Luminal_Score	Krt5	Upk3a
AAACCCAAGACAGTCG-1_1	Luminal	Erdafitinib	0.263024	0.371456	2.78269	1.22203
AAACCCAAGATGACCG-1_1	Basal	Erdafitinib	0.521222	0.0264046	2.90212	0
AAACCCAAGATTGATG-1_1	Basal	Erdafitinib	0.696149	-0.0590253	3.14677	0
AAACCCAAGTGAGGTC-1_1	Luminal	Erdafitinib	-0.285479	0.514673	0.394082	0
AAACCCAAGTGTTGAA-1_1	Intermediate	Erdafitinib	0.102987	0.0949227	1.44789	0
AAACCCACAATAGTAG-1_1	Intermediate	Erdafitinib	-0.0029591	0.171095	2.3406	0
AAACCCAGTGGCTACC-1_1	Luminal	Erdafitinib	-0.257923	0.397417	0	0
AAACCCAGTTGCGAAG-1_1	Basal	Erdafitinib	0.717602	-0.193997	2.36405	0
AAACCCATCTGCGGCA-1_1	Basal	Erdafitinib	0.542954	-0.337857	2.95811	0
AAACGAAAGGCGAAGG-1_1	Intermediate	Erdafitinib	-0.0904604	0.186263	0	0
AAACGAAAGTCATGCT-1_1	Luminal	Erdafitinib	0.356038	0.174638	1.86195	0
AAACGAACACAATGCT-1_1	Intermediate	Erdafitinib	0.381831	-0.111034	2.50774	0
AAACGAACACCTCGTT-1_1	Intermediate	Erdafitinib	0.487372	0.0109318	3.33008	0
AAACGAACAGAGCGTA-1_1	Intermediate	Erdafitinib	0.266541	0.143042	2.27441	0
AAACGAAGTATTGAGA-1_1	Intermediate	Erdafitinib	0.0364601	-0.0596953	2.68839	0
AAACGAAGTGGCTTGC-1_1	Intermediate	Erdafitinib	0.0578152	0.291278	2.61	0
AAACGAAGTTGCATTG-1_1	Intermediate	Erdafitinib	-0.0708029	-0.0332123	2.63188	0
AAACGAATCATTATCC-1_1	Basal	Erdafitinib	0.464508	0.119642	2.83334	0
AAACGCTAGACGGTCA-1_1	Intermediate	Erdafitinib	0.438529	-0.0306964	3.48924	0
AAACGCTCAACACACT-1_1	Basal	Erdafitinib	0.263868	-0.18775	0	0
AAACGCTCAACTCGTA-1_1	Luminal	Erdafitinib	0.242463	0.462158	2.40355	1.82977
AAACGCTCACATTGTG-1_1	Intermediate	Erdafitinib	0.460792	0.15836	3.07028	0
AAACGCTCACCTCGTT-1_1	Intermediate	Erdafitinib	0.380732	-0.0510029	3.37082	0
AAACGCTCACTGTTCC-1_1	Intermediate	Erdafitinib	0.145092	-0.0210831	1.88362	0
AAACGCTGTGCCGAAA-1_1	Luminal	Erdafitinib	0.286374	1.04647	2.32735	2.32735
AAACGCTTCTTCGGAA-1_1	Intermediate	Erdafitinib	0.63681	-0.292578	3.63317	0
AAAGAACAGAACCCGA-1_1	Basal	Erdafitinib	0.919196	-0.159977	2.94966	0
AAAGAACCAGCTGCCA-1_1	Intermediate	Erdafitinib	0.209366	-0.0727216	0	0
AAAGAACCATGACTGT-1_1	Intermediate	Erdafitinib	-0.131453	-0.0500941	0	0
AAAGAACCATTGAGCT-1_1	Intermediate	Erdafitinib	0.0640727	0.0689579	2.21278	0
AAAGAACTCTGAGAAA-1_1	Luminal	Erdafitinib	0.468109	0.244636	3.28731	0
AAAGGATAGGGTACAC-1_1	Luminal	Erdafitinib	-0.271744	0.616675	0	2.45139
AAAGGATAGTCACTCA-1_1	Intermediate	Erdafitinib	0.112972	0.0327728	0	0
AAAGGATCATACCAGT-1_1	Luminal	Erdafitinib	0.069094	0.421853	1.76558	1.76558
AAAGGATGTGACGCCT-1_1	Intermediate	Erdafitinib	0.445173	-0.183255	2.82542	0
AAAGGGCAGGAGTACC-1_1	Intermediate	Erdafitinib	0.112681	-0.364999	2.7949	0
AAAGGGCCACAGTCGC-1_1	Intermediate	Erdafitinib	-0.22633	0.084131	0	0
AAAGGGCCAGATTTCG-1_1	Intermediate	Erdafitinib	0.332888	0.0016379	2.78444	0.638467
AAAGGGCGTCGAGCAA-1_1	Basal	Erdafitinib	0.0701701	0.129891	0	0
AAAGGGCGTGGTATGG-1_1	Luminal	Erdafitinib	0.295941	0.59825	2.10985	3.54147
AAAGGGCGTTCCGCAG-1_1	Luminal	Erdafitinib	-0.278776	0.751516	0	3.29113
AAAGTCCCAACTGATC-1_1	Basal	Erdafitinib	0.595998	-0.174368	3.13595	0
AAAGTCCGTCCAAATC-1_1	Intermediate	Erdafitinib	0.375805	0.0228073	2.8427	0
AAAGTCCGTCTAACTG-1_1	Intermediate	Erdafitinib	0.0172118	0.218054	2.67508	0
AAAGTCCGTTGCTAGT-1_1	Intermediate	Erdafitinib	-0.0620005	-0.0837165	1.37611	0
AAAGTCCTCAATCTTC-1_1	Intermediate	Erdafitinib	-0.0884973	0.175371	0	0
AAAGTCCTCACCTCAC-1_1	Intermediate	Erdafitinib	-0.107699	-0.161672	0	0
AAAGTCCTCGTCGATA-1_1	Luminal	Erdafitinib	0.0122331	0.707056	2.84382	1.85532
AAAGTGAAGAGAACCC-1_1	Luminal	Erdafitinib	0.355597	0.0659421	2.25968	1.66582
AAAGTGAAGGAGCAAA-1_1	Intermediate	Erdafitinib	0.0925591	0.00085009	1.80395	0
AAAGTGAAGGCCTAAG-1_1	Intermediate	Erdafitinib	-0.17078	0.110042	0	0
AAAGTGACACACGCCA-1_1	Intermediate	Erdafitinib	-0.320161	0.231565	0	0
AAAGTGATCAGGACAG-1_1	Intermediate	Erdafitinib	0.17775	0.198828	2.74608	0
AAAGTGATCTCTCGCA-1_1	Intermediate	Erdafitinib	0.172791	0.13404	1.93299	0
AAATGGACAGTTTCGA-1_1	Basal	Erdafitinib	1.09414	0.0763677	3.29124	0
AAATGGAGTCGAATTC-1_1	Intermediate	Erdafitinib	0.385249	0.396183	2.56643	0
AAATGGAGTCTACAGT-1_1	Basal	Erdafitinib	0.651218	-0.105249	3.33898	0
AAATGGAGTTTGTTCT-1_1	Intermediate	Erdafitinib	0.0574041	-0.109266	0	0
AACAAAGCAAGCGCTC-1_1	Luminal	Erdafitinib	-0.227332	0.731937	0	4.22118
AACAAAGCAAGTGGAC-1_1	Intermediate	Erdafitinib	0.528778	0.301034	2.52158	0
AACAAAGGTGCGCTCA-1_1	Luminal	Erdafitinib	-0.21831	0.266746	0.58065	0
AACAAAGGTTTAAGGA-1_1	Intermediate	Erdafitinib	0.569529	-0.00676998	2.88621	0
AACAAAGTCGCATAGT-1_1	Intermediate	Erdafitinib	0.454542	0.0923791	2.70105	0
AACAAAGTCTAACGGT-1_1	Intermediate	Erdafitinib	0.169031	0.00117492	2.57395	0
AACAACCAGTCAACAA-1_1	Luminal	Erdafitinib	-0.018642	0.031089	2.52792	0
AACAACCCAAAGGGTC-1_1	Intermediate	Erdafitinib	0.352968	0.408855	2.74418	0
AACAACCCACAGACGA-1_1	Intermediate	Erdafitinib	0.196502	0.331539	3.6207	0
AACAACCGTGAGTTGG-1_1	Intermediate	Erdafitinib	0.0393627	0.01932	1.82226	0
AACAACCTCGGCATTA-1_1	Intermediate	Erdafitinib	-0.0236905	0.114102	1.69416	0
AACAACCTCGTAGTGT-1_1	Basal	Erdafitinib	0.736065	0.0871708	3.26068	0
AACAACCTCTCCATAT-1_1	Intermediate	Erdafitinib	0.202899	0.119704	2.97626	0
AACAAGAAGTCCCGAC-1_1	Intermediate	Erdafitinib	0.182663	0.0161264	1.23484	0
AACAAGACACTCACTC-1_1	Basal	Erdafitinib	0.91192	-0.0694752	3.16077	0
AACAAGACACTGATTG-1_1	Intermediate	Erdafitinib	-0.270704	0.407456	0	0
AACAAGAGTTAGGGAC-1_1	Luminal	Erdafitinib	0.203098	0.404468	1.83229	2.30227
AACAAGATCCTACCGT-1_1	Intermediate	Erdafitinib	0.568932	-0.0029014	3.48763	0
AACACACCATCTGCGG-1_1	Intermediate	Erdafitinib	0.315132	-0.0847886	2.78296	0
AACACACTCATTTACC-1_1	Intermediate	Erdafitinib	0.160321	0.0455185	2.3018	0
AACACACTCCCGAGGT-1_1	Basal	Erdafitinib	0.946303	0.0588397	3.21047	0
AACACACTCGCTGCGA-1_1	Intermediate	Erdafitinib	0.539278	-0.00401869	3.6155	0
AACAGGGGTCAGACTT-1_1	Intermediate	Erdafitinib	0.224358	0.193911	2.45101	0
AACAGGGTCCCTAGGG-1_1	Intermediate	Erdafitinib	0.295937	0.331094	2.23062	0
AACAGGGTCTCTCCGA-1_1	Intermediate	Erdafitinib	0.185772	0.0750328	2.44502	0
AACCAACGTAGCCCTG-1_1	Intermediate	Erdafitinib	0.356264	0.0239431	2.78429	0
AACCAACGTAGTTAGA-1_1	Intermediate	Erdafitinib	-0.0120034	0.22093	0	0
AACCAACGTCAATCTG-1_1	Intermediate	Erdafitinib	-0.101315	-0.162702	1.21465	0
AACCAACTCCGTCACT-1_1	Intermediate	Erdafitinib	-0.125042	0.0343865	0.977715	0
AACCAACTCTAGGCAT-1_1	Intermediate	Erdafitinib	0.0621246	0.173429	2.46298	0
AACCACAAGGTCTTTG-1_1	Intermediate	Erdafitinib	0.455402	-0.0172982	2.95052	0
AACCACAAGGTGCCTC-1_1	Intermediate	Erdafitinib	0.0467778	0.0428722	1.4147	0
AACCACACAAGGCGTA-1_1	Intermediate	Erdafitinib	0.0202024	0.159734	2.21634	0
AACCACACACCGTGAC-1_1	Basal	Erdafitinib	0.943437	0.00969711	2.4122	0
AACCACACAGATGCGA-1_1	Intermediate	Erdafitinib	-0.0197223	-0.143468	1.70437	0
AACCACAGTCCAGAAG-1_1	Intermediate	Erdafitinib	0.607426	0.116659	3.39142	0
AACCACATCATTGAGC-1_1	Intermediate	Erdafitinib	0.297718	-0.150533	2.88914	0
AACCACATCGCACGGT-1_1	Basal	Erdafitinib	0.726073	-0.0796629	2.66433	0
AACCACATCTCATAGG-1_1	Intermediate	Erdafitinib	0.246911	0.217238	2.80907	0
AACCCAAGTAACGATA-1_1	Basal	Erdafitinib	0.298618	-0.0576696	2.10691	0
AACCCAATCGGTCAGC-1_1	Intermediate	Erdafitinib	0.323161	0.109016	2.73034	0
AACCTGAAGGTCATAA-1_1	Intermediate	Erdafitinib	0.429026	0.0900779	2.32667	0
AACCTGACACATATGC-1_1	Intermediate	Erdafitinib	0.221786	-0.151205	1.89425	0
AACCTGATCTACACAG-1_1	Intermediate	Erdafitinib	0.449429	0.282288	3.36807	0
AACCTTTAGCGCCCAT-1_1	Intermediate	Erdafitinib	-0.0651793	-0.137763	0	0
AACCTTTAGTGCGTCC-1_1	Intermediate	Erdafitinib	0.49427	0.0325588	2.76286	0
AACCTTTCATCGAGCC-1_1	Basal	Erdafitinib	0.455439	-0.072139	2.83729	0
AACCTTTGTCAAGGCA-1_1	Luminal	Erdafitinib	0.256053	-0.0724561	2.05756	0
AACCTTTTCCATAGGT-1_1	Intermediate	Erdafitinib	-0.242658	0.319521	0	0
AACCTTTTCGCTTGCT-1_1	Intermediate	Erdafitinib	0.235297	-0.0799558	2.54056	0
AACGAAACAGGTAGTG-1_1	Intermediate	Erdafitinib	0.0780747	0.130269	2.40279	0
AACGAAACATACTTTC-1_1	Intermediate	Erdafitinib	0.230474	0.122474	2.01067	0
AACGAAAGTCACTTAG-1_1	Intermediate	Erdafitinib	-0.216626	-0.303848	0	0
AACGAAATCAGCTTCC-1_1	Intermediate	Erdafitinib	0.0396988	0.211446	2.20844	0
AACGAAATCCTTATGT-1_1	Intermediate	Erdafitinib	0.284649	0.111409	3.65861	0
AACGGGACACGCTATA-1_1	Luminal	Erdafitinib	-0.245178	0.624556	0	2.66011
AACGGGAGTTCTCCCA-1_1	Intermediate	Erdafitinib	0.156613	0.157839	0	0
AACGGGATCCATAGAC-1_1	Luminal	Erdafitinib	0.257935	0.43744	2.42274	2.12113
AACGTCACATGGCGCT-1_1	Luminal	Erdafitinib	0.322035	-0.0405771	2.92909	0
AACGTCATCTGTAAGC-1_1	Intermediate	Erdafitinib	0.284449	-0.0821453	2.2709	0
AACTTCTAGCCTCAAT-1_1	Basal	Erdafitinib	0.972844	-0.253854	3.21123	0
AACTTCTCAAACGTGG-1_1	Basal	Erdafitinib	0.511157	-0.257722	2.29001	0
AACTTCTCAAGCTGCC-1_1	Intermediate	Erdafitinib	0.152445	0.198898	2.97264	0
AACTTCTCACGGTGTC-1_1	Intermediate	Erdafitinib	0.100582	-0.214747	2.75266	0
AACTTCTTCGTTAGAC-1_1	Intermediate	Erdafitinib	0.212207	0.0720875	2.80198	0
AACTTCTTCTGAACGT-1_1	Luminal	Erdafitinib	-0.219351	1.20746	0	3.82522
AAGAACACAAGGGCAT-1_1	Intermediate	Erdafitinib	0.0430777	0.117516	1.92126	0
AAGAACAGTTAAGTCC-1_1	Intermediate	Erdafitinib	0.228753	-0.101504	4.1747	0
AAGAACATCGTTCTGC-1_1	Luminal	Erdafitinib	0.0893006	0.706233	2.54668	2.54668
AAGACAAAGGTCACTT-1_1	Intermediate	Erdafitinib	-0.388895	-0.0844823	0	0
AAGACAAGTAAGATCA-1_1	Intermediate	Erdafitinib	-0.000167956	-0.0343352	0	0
AAGACAAGTAAGCTCT-1_1	Intermediate	Erdafitinib	-0.102898	0.283642	2.40888	0
AAGACAAGTATCGATC-1_1	Intermediate	Erdafitinib	0.683395	0.149637	1.45089	0
AAGACAAGTTTGTTCT-1_1	Intermediate	Erdafitinib	0.0859953	-0.0796926	2.97224	0
AAGACAATCTGCGATA-1_1	Intermediate	Erdafitinib	0.361507	0.0684324	2.91307	0
AAGACTCAGCACAAAT-1_1	Intermediate	Erdafitinib	-0.126559	0.303834	2.20248	0
AAGACTCCAATATCCG-1_1	Intermediate	Erdafitinib	-0.0194962	0.150249	2.07903	0
AAGACTCCAGACCGCT-1_1	Intermediate	Erdafitinib	-0.113305	-0.297008	1.36039	0
AAGACTCCAGCTACCG-1_1	Intermediate	Erdafitinib	0.577782	0.0224944	3.51554	0
AAGACTCCATCAACCA-1_1	Intermediate	Erdafitinib	0.171709	0.0727882	2.23387	0
AAGATAGAGCGTTCCG-1_1	Basal	Erdafitinib	0.80785	-0.188143	1.8031	0
AAGATAGCAAAGGCTG-1_1	Luminal	Erdafitinib	0.0521604	0.162514	1.7404	0
AAGATAGCAAATCAAG-1_1	Intermediate	Erdafitinib	0.223356	0.00326235	3.17851	0
AAGATAGCACCAACAT-1_1	Intermediate	Erdafitinib	0.486488	-0.0536176	2.41767	0
AAGATAGCACTCCTGT-1_1	Intermediate	Erdafitinib	-0.222726	-0.0145499	0	0
AAGATAGCAGAGGTTG-1_1	Intermediate	Erdafitinib	0.203126	0.0569132	2.72425	0
AAGATAGCATTCTGTT-1_1	Intermediate	Erdafitinib	0.303302	0.0473531	2.35426	0
AAGATAGGTCCGATCG-1_1	Luminal	Erdafitinib	0.298182	0.237837	2.32818	2.32818
AAGCATCCAATAACGA-1_1	Intermediate	Erdafitinib	0.316115	0.3942	0	0
AAGCATCCACAATGTC-1_1	Luminal	Erdafitinib	-0.089365	0.159027	0	1.31861
AAGCATCCAGGACAGT-1_1	Intermediate	Erdafitinib	-0.106722	-0.0865044	1.27499	0
AAGCATCGTCGTGTTA-1_1	Intermediate	Erdafitinib	0.183615	0.156655	2.46016	0
AAGCCATAGAAGAACG-1_1	Intermediate	Erdafitinib	0.318977	0.128651	2.76575	0
AAGCCATCAACCGCTG-1_1	Intermediate	Erdafitinib	0.459334	0.128885	3.56467	0
AAGCCATCATCTAACG-1_1	Intermediate	Erdafitinib	-0.0474289	0.0823763	2.6515	0
AAGCCATTCACTCGAA-1_1	Intermediate	Erdafitinib	0.501027	-0.0106885	2.62135	0
AAGCCATTCCACGTAA-1_1	Intermediate	Erdafitinib	0.102329	-0.0543584	2.76454	0
AAGCCATTCCCGAAAT-1_1	Luminal	Erdafitinib	0.272652	0.454122	2.90719	2.1302
AAGCCATTCCTCGATC-1_1	Intermediate	Erdafitinib	0.145494	0.0908287	2.2989	0
AAGCGAGAGTGGCAGT-1_1	Luminal	Erdafitinib	0.129523	1.11153	2.76373	4.3214
AAGCGAGCAGCTACCG-1_1	Intermediate	Erdafitinib	-0.143313	0.185989	1.69264	0.704677
AAGCGAGCATAGGTAA-1_1	Basal	Erdafitinib	0.11138	-0.177395	1.76058	0
AAGCGTTGTAGTCGGA-1_1	Luminal	Erdafitinib	0.141121	0.215019	2.95052	0
AAGCGTTGTCTTACTT-1_1	Intermediate	Erdafitinib	-0.179955	0.132012	0	0
AAGCGTTTCACCACAA-1_1	Luminal	Erdafitinib	0.108798	0.369607	2.57895	1.64888
AAGGAATAGACATCCT-1_1	Intermediate	Erdafitinib	-0.291383	-0.059197	0	0
AAGGAATCACCTAAAC-1_1	Intermediate	Erdafitinib	0.0968279	-0.442731	2.84153	0
AAGGAATCAGTGGGTA-1_1	Intermediate	Erdafitinib	-0.0472549	0.047892	2.12599	0
AAGGAATGTACGGCAA-1_1	Intermediate	Erdafitinib	0.264504	0.201699	3.04072	0
AAGGAATTCTATTCGT-1_1	Intermediate	Erdafitinib	0.113553	-0.42688	0	0
AAGGTAACAAGAGCTG-1_1	Intermediate	Erdafitinib	-0.0165509	0.388795	2.18173	0
AAGGTAACAGAGTTGG-1_1	Intermediate	Erdafitinib	0.270212	-0.103595	2.3693	0
AAGGTAAGTGCTCTCT-1_1	Intermediate	Erdafitinib	0.0214339	-0.245615	1.56709	0
AAGGTAATCAGCTGAT-1_1	Intermediate	Erdafitinib	0.208828	-0.255942	1.83557	0
AAGGTAATCGCGGACT-1_1	Intermediate	Erdafitinib	0.398543	0.0507736	2.58044	0
AAGGTAATCTAGCCTC-1_1	Intermediate	Erdafitinib	0.00596701	-0.110101	2.29542	0
AAGGTAATCTGCGAGC-1_1	Intermediate	Erdafitinib	0.254937	0.122447	2.32277	0
AAGGTAATCTTCCCAG-1_1	Intermediate	Erdafitinib	0.363848	-0.0397737	3.3915	0
AAGTACCGTAGGTAGC-1_1	Basal	Erdafitinib	0.836851	0.115116	3.58028	0
AAGTACCGTATATGGA-1_1	Luminal	Erdafitinib	0.0051915	0.583517	2.61493	2.61493
AAGTCGTAGGACAACC-1_1	Intermediate	Erdafitinib	0.182437	0.128184	2.83774	0
AAGTCGTAGTTTCTTC-1_1	Intermediate	Erdafitinib	0.420055	0.213172	1.99131	0
AAGTCGTCATACAGCT-1_1	Intermediate	Erdafitinib	0.259395	-0.0589557	2.7247	0
AAGTCGTCATGTAACC-1_1	Basal	Erdafitinib	1.22147	-0.0875578	2.94667	0
AAGTCGTTCCTACACC-1_1	Intermediate	Erdafitinib	0.353306	-0.0105083	2.91007	0
AAGTGAAAGCACTGGA-1_1	Intermediate	Erdafitinib	0.0501914	0.417549	2.54929	0
AAGTGAACACTGATTG-1_1	Luminal	Erdafitinib	0.162333	-0.0838052	2.83171	0
AAGTGAACATGCCGGT-1_1	Basal	Erdafitinib	1.07489	-0.233121	1.27406	0
AAGTGAATCGCACGGT-1_1	Intermediate	Erdafitinib	0.426003	-0.0129272	2.34934	0
AAGTGAATCGCGTTTC-1_1	Luminal	Erdafitinib	0.0400711	0.450764	2.67236	1.17732
AAGTGAATCTAGCATG-1_1	Intermediate	Erdafitinib	0.260169	0.0677968	2.49316	0
AAGTGAATCTGACAGT-1_1	Luminal	Erdafitinib	0.27373	0.134764	3.11375	0
AAGTTCGAGTATTCCG-1_1	Luminal	Erdafitinib	0.229894	0.605136	2.59223	2.30146
AAGTTCGCAATGCAGG-1_1	Intermediate	Erdafitinib	0.0886952	-0.0953782	2.68648	0
AAGTTCGCACGGATCC-1_1	Intermediate	Erdafitinib	-0.281754	-0.033812	0	0
AAGTTCGCAGCTGTTA-1_1	Intermediate	Erdafitinib	-0.0670438	0.102787	0.915721	0
AAGTTCGGTAACGTTC-1_1	Intermediate	Erdafitinib	0.169966	-0.189496	2.79862	0
AAGTTCGGTCCCAAAT-1_1	Intermediate	Erdafitinib	0.447296	0.0781587	2.90941	0
AAGTTCGGTCGTTATG-1_1	Intermediate	Erdafitinib	0.944623	0.110938	2.99947	0
AATAGAGCATCCTAAG-1_1	Intermediate	Erdafitinib	0.488252	-0.182836	2.45755	0
AATAGAGGTAACCAGG-1_1	Intermediate	Erdafitinib	0.407751	0.0749864	3.75139	0
AATCACGAGAAGCGAA-1_1	Intermediate	Erdafitinib	0.411664	-0.114353	3.85666	0
AATCACGCACGTAGTT-1_1	Intermediate	Erdafitinib	-0.230999	0.338237	0	0
AATCACGGTGACAGCA-1_1	Intermediate	Erdafitinib	-0.0670086	-0.0909315	0	0
AATCGACAGATCCCAT-1_1	Intermediate	Erdafitinib	0.220067	0.366827	2.27788	0.272098
AATCGACCATCGGTTA-1_1	Luminal	Erdafitinib	0.124637	0.184654	2.47224	1.10994
AATCGACGTCTTGCGG-1_1	Basal	Erdafitinib	0.379917	-0.106959	2.20007	0
AATCGACGTGTAAATG-1_1	Luminal	Erdafitinib	-0.140143	0.469872	1.48056	2.22419
AATCGACTCTCGCCTA-1_1	Luminal	Erdafitinib	0.0578702	0.400415	2.18663	0
AATCGACTCTGGCCAG-1_1	Luminal	Erdafitinib	-0.235994	0.864371	1.48666	2.68712
AATCGACTCTTGTGCC-1_1	Intermediate	Erdafitinib	0.183122	0.136896	2.82745	0
AATCGTGCAAATCCCA-1_1	Intermediate	Erdafitinib	0.519366	-0.0021638	3.11787	0
AATCGTGCAAGTAGTA-1_1	Luminal	Erdafitinib	0.134461	0.161811	2.39711	0.846803
AATCGTGCAGGACGAT-1_1	Luminal	Erdafitinib	-0.192821	1.23981	0	3.40633
AATCGTGGTATCGTTG-1_1	Luminal	Erdafitinib	0.178791	0.0427905	2.485	0.559659
AATCGTGGTCGGTACC-1_1	Intermediate	Erdafitinib	-0.00851256	-0.0334732	2.79953	0
AATCGTGTCATGCCGG-1_1	Intermediate	Erdafitinib	0.211263	-0.0439684	2.4773	0
AATCGTGTCCACGTGG-1_1	Basal	Erdafitinib	0.311034	0.110831	2.47285	0
AATCGTGTCTAGTACG-1_1	Intermediate	Erdafitinib	0.0528039	0.170197	2.34972	0.465407
AATCGTGTCTTCGCTG-1_1	Intermediate	Erdafitinib	0.0707613	0.0420691	1.9636	0
AATCGTGTCTTCGGTC-1_1	Intermediate	Erdafitinib	-0.139711	0.0876955	2.65235	0
AATGAAGCATTGCAAC-1_1	Intermediate	Erdafitinib	0.478192	0.222862	1.93654	0
AATGAAGTCTGGAGAG-1_1	Intermediate	Erdafitinib	-0.0130729	0.115633	0	0
AATGACCAGCATTGAA-1_1	Intermediate	Erdafitinib	0.468724	0.0904133	3.57156	0
AATGACCAGGCTGAAC-1_1	Intermediate	Erdafitinib	0.158618	-0.0901461	2.67364	0
AATGACCCAACTGGTT-1_1	Intermediate	Erdafitinib	0.372845	-0.180365	2.87404	0
AATGACCGTATTAAGG-1_1	Luminal	Erdafitinib	-0.202265	0.287604	1.14348	0
AATGACCTCCCGATCT-1_1	Basal	Erdafitinib	0.743838	-0.176205	3.63137	0
AATGCCAAGAGGTCGT-1_1	Intermediate	Erdafitinib	0.236031	0.242895	1.23727	1.23727
AATGCCAAGCTGAGTG-1_1	Basal	Erdafitinib	0.319832	-0.0399995	2.46212	0
AATGCCAGTTAATGAG-1_1	Luminal	Erdafitinib	0.033977	0.240719	1.96842	1.11616
AATGCCAGTTTCGCTC-1_1	Luminal	Erdafitinib	0.112643	0.556915	1.99739	2.15684
AATGGAAAGTCGCTAT-1_1	Basal	Erdafitinib	0.854395	0.151614	1.68201	0
AATGGAACAAATGGAT-1_1	Luminal	Erdafitinib	0.01422	0.594985	2.23957	0
AATGGAACATCGATGT-1_1	Intermediate	Erdafitinib	0.0798374	0.0455078	2.34336	0
AATGGAATCGCGCCAA-1_1	Basal	Erdafitinib	0.429581	-0.142312	2.85971	0
AATGGAATCTCATTTG-1_1	Intermediate	Erdafitinib	0.00895232	-0.0490356	0	0
AATGGCTCACAACATC-1_1	Basal	Erdafitinib	0.644614	0.160256	2.7096	0.876438
AATGGCTCAGTGAGCA-1_1	Basal	Erdafitinib	0.613723	-0.0646628	2.86805	0
AATGGCTTCAATCTTC-1_1	Basal	Erdafitinib	-0.196359	0.104499	0	0
AATTCCTAGGGCAGGA-1_1	Luminal	Erdafitinib	-0.270221	0.341054	1.54024	0
AATTCCTAGTAAACGT-1_1	Intermediate	Erdafitinib	-0.271506	0.225447	0	0
AATTCCTGTAGGGTAC-1_1	Intermediate	Erdafitinib	0.0794642	0.0530604	2.37835	0
AATTCCTTCACCTTAT-1_1	Intermediate	Erdafitinib	0.591449	-0.0205781	2.91777	0
AATTCCTTCGGCTTGG-1_1	Intermediate	Erdafitinib	0.307777	-0.173937	2.24163	0
AATTTCCCACCAGCCA-1_1	Intermediate	Erdafitinib	0.90125	-0.124472	2.94198	0
AATTTCCCATCGTGGC-1_1	Intermediate	Erdafitinib	0.432167	-0.182033	2.89789	0
AATTTCCGTCTTCGAA-1_1	Intermediate	Erdafitinib	0.173515	-0.113963	0	0
AATTTCCGTGAGTAGC-1_1	Intermediate	Erdafitinib	0.0704153	-0.431677	1.8211	0
AATTTCCGTTTCGACA-1_1	Luminal	Erdafitinib	-0.295305	0.539303	0	2.2547
ACAAAGACACAGCGCT-1_1	Intermediate	Erdafitinib	0.0970975	0.13903	1.97166	0
ACAACCACAATGACCT-1_1	Luminal	Erdafitinib	0.108381	0.564094	2.80505	3.46748
ACAAGCTAGACTACCT-1_1	Basal	Erdafitinib	0.81015	0.143212	3.20629	0
ACAAGCTGTAGTCCTA-1_1	Intermediate	Erdafitinib	0.0467997	0.0894235	0	0
ACAAGCTTCAGACCGC-1_1	Intermediate	Erdafitinib	-0.219487	-0.0184177	0	0
ACACAGTAGCTCGGCT-1_1	Intermediate	Erdafitinib	0.403735	0.00807278	2.53867	0
ACACAGTCATGACACT-1_1	Intermediate	Erdafitinib	0.440028	-0.112124	1.88456	0
ACACAGTCATTAGGCT-1_1	Luminal	Erdafitinib	-0.221512	0.890882	2.04186	3.88526
ACACAGTGTACTCGAT-1_1	Intermediate	Erdafitinib	0.238417	-0.30875	3.02824	0
ACACAGTGTGGAGAAA-1_1	Intermediate	Erdafitinib	0.458039	0.0577262	3.40994	0
ACACCAAAGGTACCTT-1_1	Intermediate	Erdafitinib	0.0662619	-0.0117392	2.17303	0
ACACCAAAGTGATGGC-1_1	Intermediate	Erdafitinib	0.38032	0.0657598	3.19957	0
ACACCAAAGTTCCTGA-1_1	Luminal	Erdafitinib	0.110366	0.808326	2.70451	3.36363
ACACCAACAACCTAAC-1_1	Basal	Erdafitinib	0.769587	-0.303177	3.21237	0
ACACCAACACGACGAA-1_1	Intermediate	Erdafitinib	0.044965	-0.389958	2.51059	0
ACACCAACAGTCGCAC-1_1	Basal	Erdafitinib	0.240602	0.140326	2.72125	0
ACACCAAGTACTCAAC-1_1	Intermediate	Erdafitinib	-0.0894023	0.0763824	2.09364	0
ACACCAAGTCACTCTC-1_1	Intermediate	Erdafitinib	-0.0149982	-0.24393	1.94039	0
ACACGCGAGTTATGGA-1_1	Intermediate	Erdafitinib	-0.261599	0.481935	0	0
ACACGCGCAACTGCTA-1_1	Intermediate	Erdafitinib	-0.218561	-0.0172595	1.55893	0
ACACGCGCAGTCAGAG-1_1	Intermediate	Erdafitinib	-0.33388	0.242144	0	0
ACACGCGCATTGTCGA-1_1	Intermediate	Erdafitinib	0.374032	-0.0311813	2.93676	0
ACACGCGTCATTGGTG-1_1	Intermediate	Erdafitinib	0.0789859	-0.0439745	2.42094	0
ACACTGAAGGTAAGTT-1_1	Intermediate	Erdafitinib	0.370364	-0.0862014	3.35345	0
ACACTGAAGTTGCCTA-1_1	Intermediate	Erdafitinib	-0.0792412	0.143385	1.83601	0
ACACTGAGTGTTATCG-1_1	Intermediate	Erdafitinib	-0.0541984	0.290069	1.00626	0
ACACTGATCGCCGATG-1_1	Intermediate	Erdafitinib	-0.254412	0.20438	0	0
ACAGAAAAGAGCAAGA-1_1	Intermediate	Erdafitinib	-0.130784	0.0557457	2.15252	0
ACAGAAACAACCGTAT-1_1	Intermediate	Erdafitinib	0.101578	0.0207456	2.73868	0
ACAGAAACAATCAAGA-1_1	Basal	Erdafitinib	1.05456	-0.17509	2.1741	0
ACAGAAACATGGCCAC-1_1	Intermediate	Erdafitinib	-0.0450128	-0.055381	0	0
ACAGAAACATTCCTCG-1_1	Intermediate	Erdafitinib	0.448463	0.321463	3.16271	0
ACAGAAAGTTGTGTAC-1_1	Intermediate	Erdafitinib	-0.124051	-0.0596754	1.73995	0
ACAGAAATCCCATGGG-1_1	Intermediate	Erdafitinib	0.12982	-0.0761055	1.89602	0
ACAGAAATCGATTTCT-1_1	Luminal	Erdafitinib	-0.323267	0.265192	0	0
ACAGCCGAGTCACTCA-1_1	Intermediate	Erdafitinib	0.375611	0.0803631	2.93677	0
ACAGCCGCAACTTGCA-1_1	Intermediate	Erdafitinib	0.165871	0.272819	3.77537	0
ACAGCCGCAGCACGAA-1_1	Intermediate	Erdafitinib	0.0643677	-0.104614	2.19604	0
ACAGCCGGTCCGGTCA-1_1	Intermediate	Erdafitinib	-0.0795629	0.209624	1.81012	0
ACAGCCGTCAACGCTA-1_1	Intermediate	Erdafitinib	-0.11936	0.261032	1.85658	0
ACAGCCGTCAGGCGAA-1_1	Intermediate	Erdafitinib	-0.266664	0.0813021	0	0
ACAGGGAAGACGCTCC-1_1	Intermediate	Erdafitinib	0.384531	0.10515	2.70191	0
ACAGGGACAGTAACCT-1_1	Intermediate	Erdafitinib	-0.224889	-0.170842	0	0
ACAGGGACATGTACGT-1_1	Basal	Erdafitinib	0.109369	-0.106242	1.85623	0
ACAGGGACATGTGCCG-1_1	Luminal	Erdafitinib	0.0410731	0.728597	2.37902	2.37902
ACAGGGAGTAATCAAG-1_1	Luminal	Erdafitinib	0.264978	0.205994	2.86698	1.54443
ACAGGGAGTCCTTAAG-1_1	Basal	Erdafitinib	0.549933	-0.136849	2.92376	0
ACAGGGAGTCTGATCA-1_1	Intermediate	Erdafitinib	0.115389	-0.0927115	2.82328	0
ACAGGGATCACCCTTG-1_1	Intermediate	Erdafitinib	0.14845	-0.0367423	0	0
ACAGGGATCTCCTGCA-1_1	Intermediate	Erdafitinib	0.10277	-0.0300936	2.25508	0
ACATCCCAGGATGAGA-1_1	Luminal	Erdafitinib	-0.404912	0.338478	0	0
ACATCCCGTAAGATAC-1_1	Intermediate	Erdafitinib	0.421273	-0.029744	2.70842	0
ACATCCCGTCAGTCGC-1_1	Intermediate	Erdafitinib	0.135687	0.0869942	2.0804	0
ACATCCCGTGGTACAG-1_1	Luminal	Erdafitinib	-0.23135	0.422254	2.14776	2.38817
ACATCGAAGAGTGAAG-1_1	Intermediate	Erdafitinib	0.0966421	0.17241	1.61265	0
ACATCGACATGACGAG-1_1	Intermediate	Erdafitinib	-0.0254973	0.0830486	1.62651	0
ACATCGATCAGCTAGT-1_1	Intermediate	Erdafitinib	0.251537	-0.229909	3.71606	0
ACATCGATCGAGTGAG-1_1	Basal	Erdafitinib	0.59659	-0.278005	2.83569	0
ACATGCAAGAACCCGA-1_1	Intermediate	Erdafitinib	-0.264771	0.142393	1.34403	0
ACATGCAAGTCACGAG-1_1	Intermediate	Erdafitinib	0.416419	0.039943	2.87483	0
ACATGCACACCATTCC-1_1	Intermediate	Erdafitinib	-0.157758	0.103568	0	0
ACATGCACAGAGGAAA-1_1	Intermediate	Erdafitinib	-0.00664653	0.219496	1.86287	0
ACATGCATCACGGGCT-1_1	Luminal	Erdafitinib	-0.250006	0.759745	0	4.40637
ACATGCATCATTGTGG-1_1	Intermediate	Erdafitinib	0.0847804	0.178687	3.07711	0
ACATGCATCCCATAAG-1_1	Basal	Erdafitinib	1.42726	-0.159591	3.82522	0
ACATGCATCGGTGTAT-1_1	Intermediate	Erdafitinib	0.412782	0.137178	2.96097	0
ACATTTCAGCACTCAT-1_1	Intermediate	Erdafitinib	0.358995	0.121069	2.74772	0
ACATTTCAGTCGGGAT-1_1	Intermediate	Erdafitinib	-0.131072	0.462893	1.86333	0
ACATTTCGTGAGTTGG-1_1	Intermediate	Erdafitinib	0.548882	0.290746	3.09679	0
ACATTTCGTGTTCAGT-1_1	Intermediate	Erdafitinib	-0.0961887	0.0268826	2.07116	0
ACATTTCGTTACCCTC-1_1	Intermediate	Erdafitinib	-0.190661	0.160685	1.69714	0
ACATTTCGTTAGGCTT-1_1	Intermediate	Erdafitinib	0.353598	0.124635	2.93871	0
ACATTTCTCAATGCAC-1_1	Intermediate	Erdafitinib	-0.171819	0.0739603	1.46006	0
ACCAAACAGCATTGAA-1_1	Luminal	Erdafitinib	-0.34248	0.458761	0	2.1958
ACCAAACAGCGCCTTG-1_1	Intermediate	Erdafitinib	0.175022	0.314341	2.12542	0
ACCAAACAGGCGATAC-1_1	Luminal	Erdafitinib	0.0184024	0.213319	2.41514	0
ACCAAACCATGCGGTC-1_1	Intermediate	Erdafitinib	-0.302737	-0.410386	0	0
ACCAAACGTGCTATTG-1_1	Intermediate	Erdafitinib	-0.188613	0.0481666	0	0
ACCAAACGTTCGGACC-1_1	Luminal	Erdafitinib	-0.240271	0.0593408	0	3.56905
ACCAAACTCGAGGCAA-1_1	Intermediate	Erdafitinib	0.361518	0.0255388	2.85953	0
ACCAACAAGGTCACAG-1_1	Luminal	Erdafitinib	-0.255391	0.358993	0	0
ACCAACACAGTATGAA-1_1	Intermediate	Erdafitinib	0.544375	0.1402	2.9967	0
ACCAACATCACCATAG-1_1	Intermediate	Erdafitinib	0.0695323	-0.0931193	2.71301	0
ACCAACATCAGTCACA-1_1	Basal	Erdafitinib	0.556128	0.0490066	3.06795	0
ACCACAAAGGTCGACA-1_1	Intermediate	Erdafitinib	0.175083	0.110505	2.79736	0
ACCATTTGTAATGTGA-1_1	Intermediate	Erdafitinib	0.242449	0.270378	2.6734	0
ACCATTTGTACGCTTA-1_1	Luminal	Erdafitinib	0.447186	0.938377	2.77776	4.1163
ACCATTTGTCCACATA-1_1	Intermediate	Erdafitinib	0.308289	-0.0407725	2.2921	0
ACCATTTGTGTATTCG-1_1	Intermediate	Erdafitinib	0.201774	0.0886706	2.86424	0
ACCATTTGTGTGTGTT-1_1	Intermediate	Erdafitinib	0.17437	-0.170998	1.71746	0
ACCATTTTCGTGGACC-1_1	Basal	Erdafitinib	1.19893	-0.172052	3.7126	0
ACCCAAACACTGGCCA-1_1	Basal	Erdafitinib	0.932238	-0.12121	2.90726	0
ACCCAAAGTGGTCCGT-1_1	Intermediate	Erdafitinib	0.380535	0.0283799	2.76721	0
ACCCAAATCCCGTAAA-1_1	Intermediate	Erdafitinib	0.107656	0.119947	2.56532	0
ACCCAAATCTCTCCGA-1_1	Luminal	Erdafitinib	0.0588668	-0.0184918	2.0392	0
ACCCTCAAGTCTACCA-1_1	Intermediate	Erdafitinib	0.143708	-0.0297411	2.51967	0
ACCCTCACAAAGCGTG-1_1	Intermediate	Erdafitinib	0.106574	-0.232999	3.33142	0
ACCCTCACAGAATGTA-1_1	Basal	Erdafitinib	0.758368	-0.305934	2.39306	0
ACCCTCAGTAAGGCCA-1_1	Luminal	Erdafitinib	-0.0929998	0.351319	1.72823	1.89055
ACCCTCATCACGAACT-1_1	Intermediate	Erdafitinib	-0.225572	0.0410389	0	0
ACCCTCATCGATTCCC-1_1	Intermediate	Erdafitinib	-0.0433177	0.308555	2.60288	0
ACCCTCATCGGACTGC-1_1	Basal	Erdafitinib	0.352708	-0.135807	3.08384	0
ACCCTTGCAACGACTT-1_1	Basal	Erdafitinib	0.313133	-0.0961878	2.91982	0
ACCCTTGCACCAGTAT-1_1	Intermediate	Erdafitinib	0.189621	0.032835	2.39972	0
ACCCTTGCAGCCGTTG-1_1	Basal	Erdafitinib	0.564846	-0.223241	2.36405	0
ACCCTTGGTACTCCGG-1_1	Intermediate	Erdafitinib	0.434233	0.226762	2.32028	0
ACCCTTGGTATTTCTC-1_1	Luminal	Erdafitinib	-0.0278255	0.51157	1.92301	0.500203
ACCCTTGGTCATTGCA-1_1	Intermediate	Erdafitinib	-0.258749	0.152307	1.50913	0
ACCCTTGTCACCGACG-1_1	Intermediate	Erdafitinib	0.137222	0.106601	3.00566	0
ACCCTTGTCCAAGCTA-1_1	Luminal	Erdafitinib	0.462866	0.572868	2.71367	3.37311
ACCCTTGTCTCTAGGA-1_1	Luminal	Erdafitinib	-0.222146	0.300057	0	0
ACCGTTCCAAACACCT-1_1	Intermediate	Erdafitinib	-0.19494	0.103094	0	0
ACCGTTCCACAGAGCA-1_1	Intermediate	Erdafitinib	0.476241	0.0887491	2.54668	0
ACCGTTCGTACCAATC-1_1	Intermediate	Erdafitinib	0.380817	-0.118764	2.86541	0
ACCGTTCTCGGTCGAC-1_1	Intermediate	Erdafitinib	0.230336	-0.0264206	2.3047	0
ACCTACCAGCTAAACA-1_1	Intermediate	Erdafitinib	0.438836	0.022668	3.41503	0
ACCTACCTCTTACCAT-1_1	Intermediate	Erdafitinib	0.389309	-0.0663277	3.01375	0
ACCTGAACAATACCTG-1_1	Luminal	Erdafitinib	0.085821	0.623752	2.03817	3.11175
ACCTGAACACCCATAA-1_1	Intermediate	Erdafitinib	0.115577	0.095015	2.83926	0
ACCTGAATCCAAACCA-1_1	Intermediate	Erdafitinib	0.352465	0.0879431	3.34547	0
ACCTGAATCGAGATAA-1_1	Intermediate	Erdafitinib	0.188582	0.0491982	2.25439	0
ACCTGTCAGACCCTTA-1_1	Intermediate	Erdafitinib	0.128579	-0.190326	1.80183	0
ACCTGTCCACTGGAAG-1_1	Intermediate	Erdafitinib	0.342158	-0.076852	3.06377	0
ACCTGTCTCAGGACGA-1_1	Intermediate	Erdafitinib	0.356433	-0.206989	2.4705	0
ACCTGTCTCCGTTGGG-1_1	Intermediate	Erdafitinib	-0.016263	-0.0237171	2.4575	0
ACCTGTCTCCTGTAAG-1_1	Luminal	Erdafitinib	0.634709	0.0708211	2.58069	0
ACCTGTCTCGTTGTTT-1_1	Luminal	Erdafitinib	0.000433622	0.702168	2.17631	2.17631
ACGATCAAGAGAGGGC-1_1	Basal	Erdafitinib	0.508298	-0.14586	2.60832	0
ACGATGTCAAAGGTTA-1_1	Intermediate	Erdafitinib	0.305446	0.0617002	2.2616	0
ACGATGTGTACTCAAC-1_1	Luminal	Erdafitinib	-0.0977653	0.217438	1.85695	0.415205
ACGATGTGTAGCTAAA-1_1	Intermediate	Erdafitinib	0.601901	-0.0044881	2.1085	0
ACGATGTGTTCTCACC-1_1	Intermediate	Erdafitinib	0.124687	0.0342314	2.46114	0
ACGATGTTCCCTCGAT-1_1	Luminal	Erdafitinib	-0.372632	0.814622	0	0
ACGATGTTCTTCGTAT-1_1	Intermediate	Erdafitinib	-0.0240068	0.152616	0	0
ACGGAAGAGGGACACT-1_1	Intermediate	Erdafitinib	0.0364911	0.0792115	1.36401	0
ACGGAAGGTTGTGTTG-1_1	Luminal	Erdafitinib	-0.260712	1.00105	0	4.04758
ACGGGTCCAACATCGT-1_1	Intermediate	Erdafitinib	0.294216	-0.130993	1.38077	0
ACGGGTCCACCCATAA-1_1	Basal	Erdafitinib	1.58629	-0.380216	2.75541	0
ACGGGTCCACCGGTCA-1_1	Luminal	Erdafitinib	-0.206151	0.829231	0	4.46121
ACGGTCGAGGAGAGTA-1_1	Intermediate	Erdafitinib	0.195158	0.0899477	2.18057	0
ACGGTCGAGTTAACAG-1_1	Intermediate	Erdafitinib	0.125998	0.396985	2.79202	0
ACGGTCGCAGTCTCTC-1_1	Intermediate	Erdafitinib	0.547928	0.320973	1.91354	0
ACGGTCGGTAAGGTCG-1_1	Luminal	Erdafitinib	-0.0604457	0.315021	1.61875	0
ACGGTTACAACTAGAA-1_1	Intermediate	Erdafitinib	0.209162	0.144946	2.50026	0
ACGGTTACATGTTCGA-1_1	Intermediate	Erdafitinib	0.0734976	0.0937134	2.34516	0
ACGGTTAGTGATTCAC-1_1	Luminal	Erdafitinib	0.132106	0.380567	2.30106	2.30106
ACGGTTAGTTAAGACA-1_1	Intermediate	Erdafitinib	-0.0312442	0.131159	2.36937	0
ACGGTTATCTGTAACG-1_1	Intermediate	Erdafitinib	0.692078	0.0953202	2.75163	0
ACGTAACCACTTCATT-1_1	Intermediate	Erdafitinib	0.11854	0.0753587	2.77606	0
ACGTAACGTACGGTTT-1_1	Intermediate	Erdafitinib	0.00610544	-0.0852368	2.09504	0
ACGTACACACGTCTCT-1_1	Intermediate	Erdafitinib	0.15362	0.00428423	2.42515	0
ACGTACAGTAACGATA-1_1	Intermediate	Erdafitinib	-0.224459	0.227504	0	0
ACGTACAGTAGAGGAA-1_1	Intermediate	Erdafitinib	0.0592654	-0.0593106	2.26406	0
ACGTACAGTCACGTGC-1_1	Intermediate	Erdafitinib	0.13986	0.186998	2.92346	0
ACGTACAGTGTGTGGA-1_1	Intermediate	Erdafitinib	-0.108822	-0.147963	0.670431	0
ACGTAGTAGGCTAAAT-1_1	Luminal	Erdafitinib	0.0770344	0.606832	1.75646	0.552285
ACGTAGTAGTGTACCT-1_1	Intermediate	Erdafitinib	0.403233	-0.131693	2.36901	0
ACGTAGTCACACAGCC-1_1	Luminal	Erdafitinib	-0.026233	0.683784	2.16448	2.16448
ACGTAGTTCAAGCTTG-1_1	Intermediate	Erdafitinib	0.894373	-0.139512	3.7058	0
ACGTAGTTCACCCTTG-1_1	Intermediate	Erdafitinib	0.0226358	0.0501908	2.47537	0
ACGTAGTTCCCTTTGG-1_1	Intermediate	Erdafitinib	0.32932	0.082057	2.91385	0
ACGTAGTTCTCTGGTC-1_1	Intermediate	Erdafitinib	-0.225888	0.0427697	0	0
ACGTCCTCAAACCATC-1_1	Intermediate	Erdafitinib	0.210079	0.0200504	2.78201	0
ACGTCCTCAGACCAGA-1_1	Basal	Erdafitinib	0.738473	-0.0465629	3.05948	0
ACGTTCCAGCAGTACG-1_1	Basal	Erdafitinib	1.01766	-0.121178	3.54991	0
ACGTTCCTCTAGTGAC-1_1	Intermediate	Erdafitinib	-0.443589	0.285948	0	0
ACGTTCCTCTTACTGT-1_1	Intermediate	Erdafitinib	0.574073	-0.0275392	2.67731	0
ACTACGACAGAGAAAG-1_1	Intermediate	Erdafitinib	-0.237898	0.304378	0	0
ACTACGACATCTAACG-1_1	Luminal	Erdafitinib	0.257196	0.537365	2.60462	2.23545
ACTACGAGTACACGTT-1_1	Basal	Erdafitinib	0.63646	-0.0817075	0	0
ACTATCTAGAAACTCA-1_1	Intermediate	Erdafitinib	0.592475	0.0526501	2.61229	0
ACTATCTAGGAGGTTC-1_1	Intermediate	Erdafitinib	-0.0681281	0.284236	2.34849	0
ACTATCTAGTCAGAGC-1_1	Intermediate	Erdafitinib	0.284285	-0.0486285	3.25521	0
ACTATCTAGTGGACGT-1_1	Intermediate	Erdafitinib	0.243804	-0.114879	2.26122	0
ACTATCTCAGCTGTAT-1_1	Luminal	Erdafitinib	-0.207049	0.626902	0	0
ACTATCTTCGGAGTGA-1_1	Intermediate	Erdafitinib	-0.196881	0.147643	0.912319	0
ACTATCTTCTTCTGGC-1_1	Basal	Erdafitinib	0.952092	-0.0477061	3.15151	1.24867
ACTATGGAGCCTGAGA-1_1	Intermediate	Erdafitinib	0.109591	-0.143783	2.22177	0
ACTATGGGTACAGTCT-1_1	Intermediate	Erdafitinib	-0.211599	-0.0657352	0	0
ACTATGGGTCTACAGT-1_1	Intermediate	Erdafitinib	0.614083	-0.00441321	1.67457	0
ACTATGGTCACTCTTA-1_1	Luminal	Erdafitinib	0.400035	0.0103366	2.13419	0
ACTATGGTCGGAATGG-1_1	Basal	Erdafitinib	0.400397	0.0261537	3.21811	0
ACTATTCAGAAGAACG-1_1	Intermediate	Erdafitinib	0.100911	-0.155246	2.59319	0
ACTATTCGTCCACTCT-1_1	Intermediate	Erdafitinib	0.492902	0.190998	0	0
ACTATTCTCGCATAGT-1_1	Luminal	Erdafitinib	-0.244944	1.06579	0	3.52007
ACTCCCAAGATTAGAC-1_1	Intermediate	Erdafitinib	0.233478	0.163516	2.82572	0
ACTCCCACAACGTAAA-1_1	Luminal	Erdafitinib	-0.0163489	0.269002	2.31863	0
ACTCCCACAGTAACAA-1_1	Intermediate	Erdafitinib	-0.0577549	0.0187184	1.53966	0
ACTCCCAGTATCGGTT-1_1	Intermediate	Erdafitinib	0.340856	0.0268724	3.06985	0
ACTCCCAGTCGTGTTA-1_1	Intermediate	Erdafitinib	0.465144	0.114945	3.47251	0
ACTCCCATCCACTAGA-1_1	Luminal	Erdafitinib	0.312853	0.00424872	2.73652	0
ACTCTCGAGCTCCGAC-1_1	Intermediate	Erdafitinib	0.000310198	-0.27992	2.27305	0
ACTCTCGTCCTGGGAC-1_1	Intermediate	Erdafitinib	0.398872	0.0216316	2.97771	0
ACTCTCGTCGGTCACG-1_1	Intermediate	Erdafitinib	0.232372	0.213166	2.71252	0
ACTCTCGTCTTGCAGA-1_1	Basal	Erdafitinib	0.854857	-0.0311463	3.28369	0
ACTGATGAGGTCGTAG-1_1	Intermediate	Erdafitinib	-0.253596	0.24229	0	0
ACTGATGGTATGACAA-1_1	Intermediate	Erdafitinib	0.145394	-0.448993	2.28703	0
ACTGATGGTCCAAGAG-1_1	Basal	Erdafitinib	0.817929	0.0567536	2.63632	0
ACTGCAAAGAATAGTC-1_1	Intermediate	Erdafitinib	0.0960851	0.288695	0	0
ACTGCAAAGCCATTGT-1_1	Intermediate	Erdafitinib	-0.0507728	0.311879	1.93249	0
ACTGCAAGTCACAATC-1_1	Basal	Erdafitinib	0.526359	-0.118814	2.42365	0
ACTGCAAGTGGCCACT-1_1	Intermediate	Erdafitinib	0.225805	0.134844	2.562	0
ACTGCAAGTGTGAATA-1_1	Luminal	Erdafitinib	0.0878671	0.145725	2.09271	0.498396
ACTGCAATCGTAGTCA-1_1	Intermediate	Erdafitinib	0.315641	0.0897408	2.81172	0
ACTGTCCAGATAACAC-1_1	Intermediate	Erdafitinib	-0.316259	-0.134272	0	0
ACTGTGAAGACATCAA-1_1	Basal	Erdafitinib	0.458496	-0.0639268	2.34528	0
ACTGTGAAGCTTTCCC-1_1	Intermediate	Erdafitinib	0.272902	0.127212	2.06162	0
ACTGTGAAGGTCGCCT-1_1	Luminal	Erdafitinib	0.126876	0.11836	2.04915	0
ACTGTGACACAGCATT-1_1	Intermediate	Erdafitinib	0.0261075	0.124539	2.62708	0
ACTGTGATCCCAGTGG-1_1	Luminal	Erdafitinib	0.198124	0.151793	2.42834	0
ACTGTGATCGATCCCT-1_1	Intermediate	Erdafitinib	0.182406	0.0291251	2.82227	0
ACTTAGGAGTCTTCGA-1_1	Basal	Erdafitinib	0.867195	-0.373118	3.07306	0
ACTTAGGCAACTCGTA-1_1	Basal	Erdafitinib	0.415131	0.278383	2.9032	0
ACTTAGGCAGCTGAGA-1_1	Intermediate	Erdafitinib	-0.09848	0.000947326	1.84262	0
ACTTATCCAACTTCTT-1_1	Intermediate	Erdafitinib	0.349666	-0.134145	2.28767	0
ACTTATCCAGCACCCA-1_1	Intermediate	Erdafitinib	0.127976	-0.151906	2.87325	0
ACTTATCGTTCGGCGT-1_1	Basal	Erdafitinib	0.695601	0.021203	3.34453	0
ACTTATCTCTTTGCAT-1_1	Basal	Erdafitinib	0.400841	0.0558699	2.86191	0
ACTTCCGCAAGACAAT-1_1	Intermediate	Erdafitinib	0.0878433	-0.160068	2.58664	0
ACTTCCGTCTGAATCG-1_1	Intermediate	Erdafitinib	0.589164	0.0671209	2.98624	0
ACTTCGCAGAGCAAGA-1_1	Basal	Erdafitinib	0.51206	-0.365667	2.67131	0
ACTTCGCCAATAACCC-1_1	Intermediate	Erdafitinib	0.362473	0.108394	2.28663	0
ACTTCGCCACAATTCG-1_1	Intermediate	Erdafitinib	0.293039	-0.152822	3.27684	0
ACTTCGCCAGCCTACG-1_1	Intermediate	Erdafitinib	0.788742	-0.122775	3.55615	0
ACTTCGCTCGCAATTG-1_1	Luminal	Erdafitinib	0.184359	0.71673	2.0337	3.52172
ACTTTCAAGTACTGTC-1_1	Intermediate	Erdafitinib	0.309249	0.132601	1.87843	0
ACTTTCACAGAATTCC-1_1	Intermediate	Erdafitinib	0.138585	0.252812	2.48442	0
ACTTTCAGTACGCTAT-1_1	Basal	Erdafitinib	1.20998	0.00920107	3.65861	0
ACTTTCAGTCCAGCGT-1_1	Intermediate	Erdafitinib	0.27761	-0.057926	2.57132	0
ACTTTCAGTTAATGAG-1_1	Intermediate	Erdafitinib	0.41795	-0.176229	3.07061	0
ACTTTCATCAAATGCC-1_1	Intermediate	Erdafitinib	-0.217599	-0.138965	0	0
ACTTTCATCCAAGAGG-1_1	Intermediate	Erdafitinib	0.396835	-0.0121324	3.358	0
ACTTTGTAGTCTGGTT-1_1	Intermediate	Erdafitinib	0.185318	0.234876	1.49198	0
ACTTTGTGTACTAGCT-1_1	Intermediate	Erdafitinib	0.261629	0.126972	2.90125	0
ACTTTGTGTAGCACGA-1_1	Intermediate	Erdafitinib	0.253625	0.243984	2.85867	0
ACTTTGTGTCCATACA-1_1	Intermediate	Erdafitinib	-0.241123	0.00375074	0	0
AGAAATGTCCGTGGCA-1_1	Intermediate	Erdafitinib	0.177156	-0.158501	3.04072	0
AGAAATGTCGGCATTA-1_1	Intermediate	Erdafitinib	-0.27318	0.12437	1.29793	0
AGAACAAAGGGTCTTT-1_1	Intermediate	Erdafitinib	0.341001	-0.00737179	2.64276	0
AGAACAACAATTGAGA-1_1	Intermediate	Erdafitinib	0.0633115	0.0655957	0	0
AGAACAACACGCAGTC-1_1	Intermediate	Erdafitinib	0.387952	-0.0865416	2.75541	0
AGAACAAGTCGAAACG-1_1	Intermediate	Erdafitinib	0.261332	-0.00780179	2.21085	0
AGAACAAGTCGACTGC-1_1	Basal	Erdafitinib	0.854694	-0.0884949	2.8703	0
AGAACAAGTTGGGTTT-1_1	Luminal	Erdafitinib	0.327932	0.906961	0	3.07749
AGAACCTAGTTTCGGT-1_1	Intermediate	Erdafitinib	0.138989	0.160663	2.51158	0.4313
AGAACCTCAATACGCT-1_1	Intermediate	Erdafitinib	0.561662	-0.29438	2.53537	0
AGAACCTCACGCTATA-1_1	Intermediate	Erdafitinib	0.0111127	0.00433702	2.22545	0
AGAACCTGTCCAGCAC-1_1	Intermediate	Erdafitinib	-0.0876634	0.162355	1.79895	0
AGAACCTGTGCCTACG-1_1	Intermediate	Erdafitinib	-0.0510698	0.134994	1.62122	0
AGAACCTTCATTTGCT-1_1	Intermediate	Erdafitinib	0.275032	-0.32423	2.19651	0
AGAACCTTCGTGTTCC-1_1	Intermediate	Erdafitinib	-0.239186	-0.109519	0	0
AGAAGCGAGCTCCCTT-1_1	Luminal	Erdafitinib	-0.214931	0.541974	0	0
AGAAGCGAGTCGAAGC-1_1	Basal	Erdafitinib	0.418211	-0.0996896	2.6232	0
AGAAGCGGTGAGATTA-1_1	Intermediate	Erdafitinib	0.164937	-0.0118161	3.45666	0
AGAAGCGTCTGGTGCG-1_1	Intermediate	Erdafitinib	0.272045	-0.159207	2.63212	0
AGAAGTAAGCTATCCA-1_1	Luminal	Erdafitinib	-0.194764	0.312605	2.21013	0
AGAAGTAAGGTGAGCT-1_1	Intermediate	Erdafitinib	-0.00954944	0.0632711	1.73469	0
AGAAGTACACTCCCTA-1_1	Intermediate	Erdafitinib	-0.0823702	-0.0164389	2.5202	0
AGAAGTAGTACAAACA-1_1	Intermediate	Erdafitinib	0.246702	0.222857	2.10427	0
AGAAGTAGTCTACGAT-1_1	Intermediate	Erdafitinib	-0.0715014	-0.211681	2.01123	0
AGAAGTAGTTGCATGT-1_1	Luminal	Erdafitinib	0.123414	0.117143	2.4491	0
AGAAGTATCCCGTTCA-1_1	Intermediate	Erdafitinib	0.293352	-0.23391	2.98464	0
AGAAGTATCCGAGGCT-1_1	Basal	Erdafitinib	0.0873942	0.00244528	2.20169	0
AGAAGTATCCGTTTCG-1_1	Intermediate	Erdafitinib	0.294132	0.0245996	2.27958	0
AGAAGTATCGATACAC-1_1	Intermediate	Erdafitinib	-0.173343	0.156023	1.7141	0
AGACAAAAGCGCTGCT-1_1	Intermediate	Erdafitinib	-0.235487	0.0665121	1.72564	0
AGACAAACACACACGC-1_1	Intermediate	Erdafitinib	-0.251344	-0.000413386	0	0
AGACAAACATTGCCTC-1_1	Intermediate	Erdafitinib	0.246999	0.167014	2.62794	0
AGACAAAGTAAGATAC-1_1	Intermediate	Erdafitinib	0.3116	0.180071	2.74218	0
AGACAAATCGTTGTTT-1_1	Intermediate	Erdafitinib	0.355919	-0.0417412	0	0
AGACACTCAATCAAGA-1_1	Intermediate	Erdafitinib	0.244802	0.0260295	2.86437	0
AGACACTCAGTATGAA-1_1	Intermediate	Erdafitinib	0.0679611	-0.0484679	2.41026	0
AGACACTCAGTCGCAC-1_1	Intermediate	Erdafitinib	-0.0710675	-0.0812237	2.31679	0
AGACACTGTCAAGCCC-1_1	Luminal	Erdafitinib	0.19862	-0.199021	1.65102	0
AGACACTGTCTTTCTA-1_1	Intermediate	Erdafitinib	0.45068	0.269863	2.76931	0
AGACACTGTGAGTGAC-1_1	Intermediate	Erdafitinib	-0.0181982	0.00542959	2.08018	0
AGACACTTCGGCAGTC-1_1	Intermediate	Erdafitinib	0.0897369	-0.0283308	2.23033	0
AGACAGGAGGAGAATG-1_1	Intermediate	Erdafitinib	0.0680862	-0.131058	2.47597	0
AGACAGGAGGCAGTCA-1_1	Intermediate	Erdafitinib	0.265068	0.0143237	2.47817	0
AGACAGGCACCAATTG-1_1	Luminal	Erdafitinib	-0.0484142	0.117093	2.11938	0
AGACAGGCACCAGCGT-1_1	Intermediate	Erdafitinib	0.12254	0.0941311	2.31458	0.429513
AGACAGGCAGTATGAA-1_1	Luminal	Erdafitinib	-0.225709	0.330836	0	3.38268
AGACAGGCATCTTCGC-1_1	Intermediate	Erdafitinib	0.17918	-0.114629	2.79052	0
AGACAGGCATGAGAAT-1_1	Intermediate	Erdafitinib	-0.17987	0.00771118	0	0
AGACAGGTCAGGTGTT-1_1	Luminal	Erdafitinib	-0.24064	-0.0797969	0	2.60501
AGACCATCAAGGCCTC-1_1	Intermediate	Erdafitinib	0.301263	0.167001	1.94202	0
AGACCATGTGATTCTG-1_1	Intermediate	Erdafitinib	0.363944	-0.0190076	1.74383	0
AGACCATGTTGTTGCA-1_1	Intermediate	Erdafitinib	-0.220217	0.084238	0	0
AGACCATTCTACGCAA-1_1	Luminal	Erdafitinib	-0.213988	0.530987	0	2.8036
AGACCCGCAATTCGTG-1_1	Intermediate	Erdafitinib	0.0418765	0.0879073	2.80534	0
AGACCCGCAGTTTGGT-1_1	Intermediate	Erdafitinib	0.0814745	0.0820259	3.01337	0
AGACCCGGTATGAAAC-1_1	Basal	Erdafitinib	0.444116	0.19651	2.86178	0
AGACCCGGTCATCGCG-1_1	Basal	Erdafitinib	0.914312	-0.107005	2.70204	0
AGACCCGGTGTTTCTT-1_1	Basal	Erdafitinib	-0.064281	-0.0315006	0	0
AGACTCAAGCCTGGAA-1_1	Intermediate	Erdafitinib	-0.198812	0.263666	1.70483	0
AGACTCAAGGCATCAG-1_1	Luminal	Erdafitinib	-0.107959	0.188514	1.83272	0.670236
AGACTCAGTATTCTCT-1_1	Intermediate	Erdafitinib	0.412606	-0.191142	3.27932	0
AGACTCAGTGTTACAC-1_1	Intermediate	Erdafitinib	0.126887	0.121952	3.09645	0
AGACTCATCCTCTTTC-1_1	Basal	Erdafitinib	0.335444	-0.121932	2.82357	0
AGAGAATAGTAGTCAA-1_1	Intermediate	Erdafitinib	0.499115	0.143841	3.66082	0
AGAGAATCATATCTGG-1_1	Luminal	Erdafitinib	-0.0268362	0.245807	1.85961	0
AGAGAATTCGATGGAG-1_1	Intermediate	Erdafitinib	0.428193	0.0019327	2.6161	0
AGAGAGCCAGGCCCTA-1_1	Intermediate	Erdafitinib	-0.00182332	-0.379266	0	0
AGAGAGCCATGTTCGA-1_1	Intermediate	Erdafitinib	-0.0554959	0.201888	2.37259	0
AGAGAGCGTGGGCTCT-1_1	Intermediate	Erdafitinib	0.0325917	-0.0953519	2.76931	0
AGAGAGCTCACGGGAA-1_1	Intermediate	Erdafitinib	0.369514	0.0244636	2.89258	0
AGAGAGCTCGAGCACC-1_1	Basal	Erdafitinib	0.512435	0.33853	1.55834	1.55834
AGAGAGCTCGCTGTTC-1_1	Basal	Erdafitinib	0.152858	0.157968	0	0
AGAGCAGAGGTACCTT-1_1	Intermediate	Erdafitinib	-0.0750147	-0.0134482	2.45844	0
AGAGCAGAGTCCTGTA-1_1	Intermediate	Erdafitinib	0.13223	0.196922	2.27617	0
AGAGCAGGTCTGATAC-1_1	Intermediate	Erdafitinib	0.241595	0.0225847	1.43679	0
AGAGCAGTCATGCCGG-1_1	Basal	Erdafitinib	0.617865	0.0440725	1.87235	0
AGAGCCCAGAAGGCTC-1_1	Luminal	Erdafitinib	0.0817382	0.368393	2.6354	0.761998
AGAGCCCAGGCACGAT-1_1	Intermediate	Erdafitinib	0.58097	-0.0732988	2.46605	0
AGAGCCCAGTGTGTTC-1_1	Luminal	Erdafitinib	-0.23268	1.18594	0	4.03704
AGAGCCCCACACACGC-1_1	Intermediate	Erdafitinib	0.196469	0.0442051	2.28756	0.399926
AGAGCCCCAGAGGAAA-1_1	Luminal	Erdafitinib	0.990723	0.0512633	3.39274	1.63057
AGAGCCCCAGGCTATT-1_1	Intermediate	Erdafitinib	0.401025	-0.141928	3.41057	0
AGAGCCCTCTCCGATC-1_1	Intermediate	Erdafitinib	0.375178	0.299118	2.24785	0
AGATAGAAGCATGTTC-1_1	Luminal	Erdafitinib	0.100962	0.230225	2.23062	1.63954
AGATAGAAGTGCTCAT-1_1	Luminal	Erdafitinib	0.0188355	0.47243	0	2.43984
AGATAGAGTGTTAGCT-1_1	Basal	Erdafitinib	0.496209	-0.0810716	2.77918	0
AGATAGATCACCCTTG-1_1	Intermediate	Erdafitinib	0.219582	-0.0746778	2.05923	0
AGATCCAAGATGCTGG-1_1	Intermediate	Erdafitinib	0.139334	-0.141267	2.50386	0
AGATCCACAAATTGGA-1_1	Intermediate	Erdafitinib	0.141949	-0.0240043	1.9101	0
AGATCCACAATCTCGA-1_1	Basal	Erdafitinib	1.01496	-0.0631292	2.75576	0
AGATCCACATACTTTC-1_1	Intermediate	Erdafitinib	-0.0814631	-0.045492	1.39089	0
AGATCCATCTCGGTAA-1_1	Intermediate	Erdafitinib	0.023206	0.0512719	2.5457	0
AGATCGTAGCCAACCC-1_1	Basal	Erdafitinib	0.587132	-0.0428362	2.77882	0
AGATCGTCACGGGTAA-1_1	Intermediate	Erdafitinib	0.136725	0.188223	2.18771	0
AGATCGTCATAGTCAC-1_1	Intermediate	Erdafitinib	0.791392	0.11406	3.3974	0
AGATGAAAGCGACCCT-1_1	Intermediate	Erdafitinib	0.367528	0.160956	3.41086	0
AGATGAAGTCCCTCAT-1_1	Luminal	Erdafitinib	0.374055	0.188208	2.43412	0
AGATGAAGTGGCAGAT-1_1	Intermediate	Erdafitinib	0.0784025	0.0447547	2.20293	0
AGATGAAGTTGCAACT-1_1	Intermediate	Erdafitinib	0.411031	0.19705	3.2527	0
AGATGAATCCGCACGA-1_1	Intermediate	Erdafitinib	0.245932	0.262484	2.50469	0.68177
AGATGCTCATAACCCA-1_1	Basal	Erdafitinib	0.373809	-0.180465	2.57464	0
AGATGCTTCACTGTCC-1_1	Intermediate	Erdafitinib	-0.0230306	-0.10907	2.15364	0
AGATGCTTCTAGGCCG-1_1	Intermediate	Erdafitinib	-0.0678619	0.0908149	1.94553	0
AGATGCTTCTCTTGCG-1_1	Intermediate	Erdafitinib	-0.246498	0.376937	0	0
AGCATCAAGTTTGCTG-1_1	Luminal	Erdafitinib	0.00291616	0.52927	2.17249	1.27909
AGCATCACAAGGTACG-1_1	Basal	Erdafitinib	0.304986	0.0667689	2.71571	0
AGCATCAGTCAAGTTC-1_1	Luminal	Erdafitinib	0.148164	0.674483	2.77776	3.43932
AGCATCAGTTTGACAC-1_1	Intermediate	Erdafitinib	-0.236017	-0.152238	0	0
AGCCAATAGACTTAAG-1_1	Luminal	Erdafitinib	0.18245	0.264404	1.67542	0
AGCCAATAGCCAGACA-1_1	Luminal	Erdafitinib	0.166691	0.757112	3.04262	3.04262
AGCCAATAGCCTGACC-1_1	Intermediate	Erdafitinib	0.00961957	0.00659806	2.81385	0
AGCCAATCACAGTCAT-1_1	Intermediate	Erdafitinib	0.317876	0.107892	2.57339	0
AGCCAATCATATCGGT-1_1	Basal	Erdafitinib	0.462189	-0.194921	2.03068	0
AGCCAATGTTTCAGAC-1_1	Basal	Erdafitinib	0.641244	-0.0256962	2.93002	0
AGCCAATTCATTTCGT-1_1	Intermediate	Erdafitinib	0.147343	-0.00286333	2.26379	0
AGCCAATTCTGCATAG-1_1	Intermediate	Erdafitinib	-0.34045	-0.382783	0	0
AGCCACGAGTAGACAT-1_1	Luminal	Erdafitinib	0.23256	0.468674	2.59119	2.59119
AGCCACGCAAAGCACG-1_1	Intermediate	Erdafitinib	0.476103	0.14087	3.34114	0
AGCCACGTCCCTTTGG-1_1	Intermediate	Erdafitinib	-0.0295057	-0.23169	0	0
AGCCACGTCGTTCTGC-1_1	Luminal	Erdafitinib	-0.282196	0.0481902	1.22525	0
AGCCAGCCATCAGTCA-1_1	Basal	Erdafitinib	0.772797	0.0137909	3.09878	0
AGCCAGCTCATCAGTG-1_1	Intermediate	Erdafitinib	0.393139	-0.102201	2.93699	0
AGCCAGCTCGTGGCTG-1_1	Intermediate	Erdafitinib	0.230541	0.235293	2.9087	0
AGCGATTAGTTGCTCA-1_1	Intermediate	Erdafitinib	0.465914	-0.23437	2.7829	0
AGCGATTCACCTGCAG-1_1	Intermediate	Erdafitinib	-0.203451	0.232387	0	0
AGCGATTCAGGACTTT-1_1	Intermediate	Erdafitinib	0.00598649	0.199018	1.93654	0
AGCGCCAAGAAGCTGC-1_1	Intermediate	Erdafitinib	0.115543	0.0927381	2.04909	0
AGCGCTGAGTCATGGG-1_1	Intermediate	Erdafitinib	0.159811	0.242311	2.48288	0.740782
AGCGCTGGTCTGATCA-1_1	Intermediate	Erdafitinib	0.371518	0.0488877	2.7561	0
AGCGCTGGTTCCTACC-1_1	Intermediate	Erdafitinib	0.202617	-0.0839779	2.6065	0
AGCGCTGTCAGCACCG-1_1	Basal	Erdafitinib	0.481067	0.00912479	0	0
AGCGCTGTCTCTCTAA-1_1	Basal	Erdafitinib	0.284536	-0.18097	1.68599	0
AGCGCTGTCTTACACT-1_1	Intermediate	Erdafitinib	0.215196	0.00209323	2.03993	0
AGCGTATAGACAGCTG-1_1	Luminal	Erdafitinib	-0.0669245	0.0363318	1.93079	0
AGCGTATAGCTGGTGA-1_1	Basal	Erdafitinib	0.198178	-0.240099	1.4964	0
AGCGTATAGTTCCGTA-1_1	Intermediate	Erdafitinib	0.108571	0.0308309	2.35049	0
AGCGTATTCCCAGTGG-1_1	Luminal	Erdafitinib	0.0415521	0.505475	2.23568	2.12232
AGCGTATTCCTCATAT-1_1	Intermediate	Erdafitinib	-0.00625575	0.0665887	3.00022	0
AGCGTATTCTGACCCT-1_1	Intermediate	Erdafitinib	-0.176374	-0.132476	0	0
AGCGTCGCACTCCACT-1_1	Intermediate	Erdafitinib	0.265522	0.102738	2.51761	0
AGCGTCGGTTTCGCTC-1_1	Intermediate	Erdafitinib	0.56756	-0.0299223	2.29061	0
AGCGTCGTCACTAGCA-1_1	Basal	Erdafitinib	0.496487	-0.181355	2.59639	0
AGCTACAAGGCTCACC-1_1	Intermediate	Erdafitinib	0.152301	0.017492	2.18138	0
AGCTACAAGTCCCTAA-1_1	Intermediate	Erdafitinib	0.212271	0.261613	2.10406	0
AGCTACACAAGCCATT-1_1	Intermediate	Erdafitinib	0.152373	0.368141	2.37781	0.874356
AGCTACACACGGCACT-1_1	Basal	Erdafitinib	0.775968	0.059198	2.07551	0
AGCTACAGTGTTTACG-1_1	Basal	Erdafitinib	0.89071	-0.209854	1.95923	0
AGCTACATCCGTGACG-1_1	Luminal	Erdafitinib	0.520948	0.863955	2.98911	4.05359
AGCTACATCCTCGCAT-1_1	Basal	Erdafitinib	0.476804	-0.0527275	2.71104	0
AGCTCAACACCTGCGA-1_1	Intermediate	Erdafitinib	0.335765	0.233122	2.35192	0
AGCTCAATCATTCACT-1_1	Intermediate	Erdafitinib	-0.0514702	-0.0454128	2.57247	0
AGCTCAATCTCTCTAA-1_1	Intermediate	Erdafitinib	0.0652898	-0.0197317	2.82199	0
AGCTTCCAGACGACTG-1_1	Intermediate	Erdafitinib	0.297698	0.194909	2.95241	0
AGCTTCCAGGCACTAG-1_1	Intermediate	Erdafitinib	-0.250138	0.129833	0	0
AGCTTCCAGTGGTGAC-1_1	Intermediate	Erdafitinib	0.611862	0.0194832	3.55887	0
AGCTTCCGTCCAAATC-1_1	Luminal	Erdafitinib	-0.44898	1.33192	0	4.5571
AGCTTCCTCTATACTC-1_1	Luminal	Erdafitinib	0.133583	0.604129	2.50504	1.96474
AGGAAATAGCCGATTT-1_1	Intermediate	Erdafitinib	0.326503	-0.0506484	2.51272	0
AGGAAATAGTACCCTA-1_1	Intermediate	Erdafitinib	0.0612423	-0.0222817	2.64895	0
AGGAATAAGGACAACC-1_1	Intermediate	Erdafitinib	-0.0210158	-0.104061	2.10285	0
AGGAATAGTGCCTAAT-1_1	Intermediate	Erdafitinib	0.117093	0.0168405	2.40566	0
AGGAATATCGCTAAAC-1_1	Intermediate	Erdafitinib	-0.238045	0.0670028	0	0
AGGACGAAGACCACGA-1_1	Intermediate	Erdafitinib	0.545669	-0.357522	2.25699	0
AGGACGACACGATTCA-1_1	Intermediate	Erdafitinib	0.131032	-0.0951407	2.64832	0
AGGACGAGTAGCGAGT-1_1	Luminal	Erdafitinib	-0.204104	0.373008	0	0
AGGACGAGTATCCTTT-1_1	Luminal	Erdafitinib	0.271904	0.302645	3.70001	0
AGGACGATCGTGCGAC-1_1	Basal	Erdafitinib	0.48395	-0.00475523	3.04707	0
AGGACTTCAACTAGAA-1_1	Intermediate	Erdafitinib	0.531897	0.136708	2.77635	0
AGGACTTCAACTGATC-1_1	Intermediate	Erdafitinib	-0.0325564	0.0107263	1.16141	0
AGGACTTCAAGGACAC-1_1	Intermediate	Erdafitinib	0.18243	0.0447945	0	0
AGGACTTCAGACATCT-1_1	Intermediate	Erdafitinib	0.369671	-0.107426	0	0
AGGACTTGTAGTATAG-1_1	Luminal	Erdafitinib	0.643885	-0.0729226	2.91848	2.27794
AGGACTTGTGTCCACG-1_1	Luminal	Erdafitinib	0.115288	0.500757	0	3.41625
AGGACTTTCCATGATG-1_1	Intermediate	Erdafitinib	-0.048963	-0.108736	2.50445	0
AGGACTTTCCGTCACT-1_1	Intermediate	Erdafitinib	-0.0822494	0.0676546	1.83292	0
AGGACTTTCTACACAG-1_1	Basal	Erdafitinib	0.753405	-0.0320898	3.1851	0
AGGAGGTAGACATAGT-1_1	Intermediate	Erdafitinib	-0.0994242	-0.0424483	1.20099	0
AGGAGGTGTTCAATCG-1_1	Intermediate	Erdafitinib	0.272254	0.0886924	2.62226	0
AGGAGGTGTTCTGAGT-1_1	Intermediate	Erdafitinib	0.0806472	0.147232	2.04431	0.610025
AGGAGGTGTTGTTGAC-1_1	Intermediate	Erdafitinib	0.205271	0.0045403	2.72036	0
AGGAGGTTCAAGGCTT-1_1	Intermediate	Erdafitinib	0.506722	0.102846	2.97913	0
AGGAGGTTCACTCCGT-1_1	Intermediate	Erdafitinib	0.302712	-0.0189641	2.77683	0
AGGAGGTTCTGAGGCC-1_1	Intermediate	Erdafitinib	0.0663055	0.281222	2.10951	0
AGGATAAAGATGCTAA-1_1	Intermediate	Erdafitinib	0.219674	-0.136487	2.64824	0
AGGATAAAGTTGTACC-1_1	Luminal	Erdafitinib	-0.282146	0.542746	1.19096	0.567253
AGGATAACAAGGCGTA-1_1	Intermediate	Erdafitinib	0.381932	0.153602	2.71254	0
AGGATAATCAAAGAAC-1_1	Intermediate	Erdafitinib	-0.145054	0.0847741	2.29201	1.17053
AGGATAATCGTAATGC-1_1	Intermediate	Erdafitinib	0.278716	0.165392	3.07454	0
AGGATCTAGACCAAAT-1_1	Intermediate	Erdafitinib	0.0186613	0.185957	0	0
AGGATCTAGTAGCATA-1_1	Intermediate	Erdafitinib	0.952505	0.151308	2.15397	0
AGGCATTAGAGGTCGT-1_1	Intermediate	Erdafitinib	-0.196535	0.0810779	0	0
AGGCATTCACTTGTGA-1_1	Luminal	Erdafitinib	0.0255676	0.207816	2.65111	0.787205
AGGCATTTCGAACCAT-1_1	Intermediate	Erdafitinib	0.322512	0.0191132	2.66362	0
AGGCATTTCTCCCAAC-1_1	Basal	Erdafitinib	0.323041	-0.210321	3.32476	0
AGGCCACAGACGCAGT-1_1	Intermediate	Erdafitinib	0.581645	-0.0711973	2.77833	0
AGGCCACAGTACGTCT-1_1	Luminal	Erdafitinib	0.184702	0.345386	3.57156	0
AGGCCACAGTCAACAA-1_1	Intermediate	Erdafitinib	0.210864	0.103422	2.39887	0.315372
AGGCCACAGTGCGACA-1_1	Luminal	Erdafitinib	-0.217253	0.746263	0	0
AGGCCACCAAATGGCG-1_1	Intermediate	Erdafitinib	0.0580889	-0.311464	2.90125	0
AGGCCACCAATGTTGC-1_1	Luminal	Erdafitinib	-0.406688	0.620077	0	3.39478
AGGCCACGTGAGATCG-1_1	Luminal	Erdafitinib	-0.239394	1.09165	0	3.83847
AGGCCACTCAGCTTGA-1_1	Luminal	Erdafitinib	-0.151315	0.2083	2.03173	0
AGGCCACTCCTCCACA-1_1	Intermediate	Erdafitinib	0.776477	0.376076	2.7163	0
AGGCCACTCTCACCCA-1_1	Basal	Erdafitinib	0.890941	-0.0596006	2.76405	0
AGGGAGTAGCAAGTCG-1_1	Intermediate	Erdafitinib	0.519154	-0.0270988	3.25171	0
AGGGAGTAGGGTCACA-1_1	Intermediate	Erdafitinib	0.449337	0.110783	2.34272	0
AGGGAGTAGTTCCATG-1_1	Luminal	Erdafitinib	0.334965	0.138495	2.76939	0
AGGGCCTAGTGGAAAG-1_1	Intermediate	Erdafitinib	-0.226367	-0.0067812	0	0
AGGGCCTCAACTCCAA-1_1	Basal	Erdafitinib	0.915789	0.195682	3.60366	0
AGGGCCTCATCATTTC-1_1	Basal	Erdafitinib	0.408763	-0.158128	2.52986	0
AGGGCCTGTAGCTAAA-1_1	Intermediate	Erdafitinib	0.19548	-0.263858	1.56131	0
AGGGCCTGTCACTTAG-1_1	Intermediate	Erdafitinib	0.3356	0.179991	2.21061	0
AGGGCCTTCGCTACGG-1_1	Intermediate	Erdafitinib	0.0775155	-0.190856	0	0
AGGGCTCAGTACCATC-1_1	Intermediate	Erdafitinib	0.133587	0.437415	1.83823	0
AGGGCTCAGTTGCGCC-1_1	Intermediate	Erdafitinib	-0.246624	0.181488	0	0
AGGGCTCCAGACACCC-1_1	Intermediate	Erdafitinib	0.112638	0.204849	2.31531	0
AGGGCTCCATATGCGT-1_1	Intermediate	Erdafitinib	0.313901	-0.0328137	2.89322	0
AGGGCTCTCACCTCTG-1_1	Intermediate	Erdafitinib	-0.192693	-0.1828	1.86448	0
AGGGTCCAGTCCCAGC-1_1	Luminal	Erdafitinib	-0.0282069	0.113014	1.67981	0.7719
AGGGTCCCAATACGAA-1_1	Intermediate	Erdafitinib	0.219532	0.197064	2.12359	0
AGGGTCCCACAGTGAG-1_1	Intermediate	Erdafitinib	0.0695716	0.163644	2.30322	0
AGGGTCCCAGAATGTA-1_1	Luminal	Erdafitinib	9.6e-05	0.512272	1.83527	1.50657
AGGGTCCCAGTAGTTC-1_1	Intermediate	Erdafitinib	-0.0851504	-0.0513214	1.20179	0
AGGGTCCCAGTTTCAG-1_1	Intermediate	Erdafitinib	0.197388	0.105374	2.10028	0
AGGGTCCCATATCGGT-1_1	Intermediate	Erdafitinib	0.316855	0.029065	4.01899	0
AGGGTCCTCCGTCCTA-1_1	Intermediate	Erdafitinib	0.293802	0.0489086	2.69967	0
AGGGTGAAGTGGATAT-1_1	Intermediate	Erdafitinib	-0.313515	0.149856	1.0405	0
AGGGTGACACATAACC-1_1	Luminal	Erdafitinib	0.492577	0.13874	2.66042	0
AGGGTGAGTGTGTCCG-1_1	Luminal	Erdafitinib	-0.0172233	0.31978	1.43908	0
AGGGTGATCGATACTG-1_1	Intermediate	Erdafitinib	0.141569	0.4763	0	0
AGGGTTTAGACCGCCT-1_1	Intermediate	Erdafitinib	0.104561	-0.361518	0	0
AGGGTTTCAAGTGATA-1_1	Basal	Erdafitinib	0.528848	0.0599878	2.93866	0
AGGGTTTCACGTAGTT-1_1	Intermediate	Erdafitinib	0.312115	0.253411	2.3693	0
AGGGTTTTCCCTGGTT-1_1	Luminal	Erdafitinib	0.199394	0.0433404	1.48086	0
AGGTAGGAGCAGTAAT-1_1	Intermediate	Erdafitinib	0.311156	0.00398361	3.27704	0
AGGTAGGAGCGAACTG-1_1	Intermediate	Erdafitinib	0.237232	-0.00675667	3.26314	0
AGGTAGGAGGCTGAAC-1_1	Intermediate	Erdafitinib	-0.0713059	0.0508214	2.03364	0
AGGTAGGCAATTGCTG-1_1	Luminal	Erdafitinib	-0.111389	0.490862	1.83375	2.15105
AGGTAGGTCCAAATGC-1_1	Intermediate	Erdafitinib	0.0547885	0.059586	1.64729	0
AGGTAGGTCGGACTTA-1_1	Intermediate	Erdafitinib	0.632849	-0.148175	3.14087	0
AGGTCATCATCAGCTA-1_1	Intermediate	Erdafitinib	-0.0645206	0.0647221	2.1333	0
AGGTCATGTGCCTTCT-1_1	Intermediate	Erdafitinib	-0.0704274	0.17123	2.31041	0
AGGTCATTCCGTGGTG-1_1	Intermediate	Erdafitinib	0.0818869	0.116323	2.54452	0
AGGTCTACACGATAGG-1_1	Intermediate	Erdafitinib	0.20074	-0.29632	3.02567	0
AGGTCTACATGGACAG-1_1	Intermediate	Erdafitinib	0.398194	0.170044	2.48948	0
AGGTCTAGTGGCTTAT-1_1	Intermediate	Erdafitinib	0.140163	0.13457	2.84687	0
AGGTCTATCAAAGGTA-1_1	Intermediate	Erdafitinib	-0.0644818	0.250105	2.25814	0
AGGTCTATCGTAGTCA-1_1	Intermediate	Erdafitinib	-0.269656	0.162973	0	0
AGGTGTTAGTGCTCAT-1_1	Luminal	Erdafitinib	-0.126855	0.212087	0	0
AGGTGTTCACTTGGCG-1_1	Luminal	Erdafitinib	-0.193409	0.485635	0	2.52105
AGGTGTTGTAGCGTAG-1_1	Intermediate	Erdafitinib	-0.221966	-0.150811	0	0
AGGTGTTTCAGACTGT-1_1	Intermediate	Erdafitinib	-0.124709	0.223499	2.13554	0
AGGTTACAGATTGATG-1_1	Intermediate	Erdafitinib	0.429173	-0.0498018	3.08278	0
AGGTTACAGGTATCTC-1_1	Intermediate	Erdafitinib	0.651123	0.0928772	2.60995	0
AGGTTACCAAGGCCTC-1_1	Intermediate	Erdafitinib	0.0756248	0.0918349	2.90532	0
AGGTTACCACCTCTAC-1_1	Intermediate	Erdafitinib	-0.0236764	0.00517799	1.20934	0
AGGTTACGTTTACCTT-1_1	Intermediate	Erdafitinib	0.158854	-0.24926	2.07081	0
AGGTTACTCCATTCAT-1_1	Basal	Erdafitinib	0.308915	0.159836	0	0
AGGTTGTCATTGAGGG-1_1	Intermediate	Erdafitinib	-0.265827	0.0296791	0	0
AGGTTGTGTAGAATGT-1_1	Intermediate	Erdafitinib	0.571938	0.190035	1.87031	0
AGTAACCAGAATCGAT-1_1	Intermediate	Erdafitinib	0.161647	0.372839	3.01271	0
AGTAACCAGAATTGTG-1_1	Intermediate	Erdafitinib	0.480832	-0.248588	2.13501	0
AGTAACCCAGTATTCG-1_1	Intermediate	Erdafitinib	-0.22191	0.0692009	0	0
AGTAACCGTCAAACGG-1_1	Intermediate	Erdafitinib	0.19575	0.267167	3.07631	0
AGTAACCTCGATTGGT-1_1	Basal	Erdafitinib	0.641798	-0.0822039	2.88371	0
AGTAACCTCGCCGAGT-1_1	Intermediate	Erdafitinib	-0.0493744	0.366342	2.76861	0
AGTACCAAGGTCCCTG-1_1	Intermediate	Erdafitinib	0.181292	0.00317409	2.30233	0
AGTACCACAAGGAGTC-1_1	Intermediate	Erdafitinib	-0.265832	0.178495	1.38244	0
AGTACCACACTGCGAC-1_1	Intermediate	Erdafitinib	-0.154434	0.146347	1.46136	0
AGTACCAGTCCTGGGT-1_1	Intermediate	Erdafitinib	0.138852	-0.00234019	2.98301	0
AGTACCATCGTTGCCT-1_1	Intermediate	Erdafitinib	0.175501	-0.0426168	2.47757	0
AGTACTGAGCCAGACA-1_1	Intermediate	Erdafitinib	0.265473	0.0783688	2.82516	0
AGTACTGCAAGAAACT-1_1	Intermediate	Erdafitinib	-0.0519243	0.279274	0	0
AGTACTGCATCCGAGC-1_1	Luminal	Erdafitinib	0.0502422	0.2083	1.50011	0
AGTACTGTCAGACCCG-1_1	Luminal	Erdafitinib	-0.122679	0.150226	2.00941	0
AGTAGCTCACAACCGC-1_1	Intermediate	Erdafitinib	-0.323106	0.402589	0	0
AGTAGCTCAGCCCAGT-1_1	Intermediate	Erdafitinib	-0.377557	0.0910338	0	0
AGTAGCTGTATCACGT-1_1	Basal	Erdafitinib	0.700229	0.0493214	4.18309	0
AGTAGCTTCGTGAGAG-1_1	Intermediate	Erdafitinib	-0.0212453	-0.00483026	2.71861	0
AGTAGTCAGAGTATAC-1_1	Intermediate	Erdafitinib	-0.19437	-0.276411	0	0
AGTAGTCAGCAGGCAT-1_1	Intermediate	Erdafitinib	0.22158	0.227542	2.58029	0
AGTAGTCAGCGTATGG-1_1	Intermediate	Erdafitinib	-0.03692	0.00634506	2.75873	0
AGTAGTCCAACTTGGT-1_1	Intermediate	Erdafitinib	-0.255201	0.276245	0	0
AGTAGTCCATATACCG-1_1	Intermediate	Erdafitinib	0.480043	0.0280894	2.72719	0
AGTAGTCGTAGCCCTG-1_1	Intermediate	Erdafitinib	-0.0442443	0.0391414	2.15095	0
AGTCAACAGCACACAG-1_1	Luminal	Erdafitinib	0.0419691	0.408657	2.37459	3.02009
AGTCAACAGGCATCAG-1_1	Intermediate	Erdafitinib	0.0371677	0.181122	1.99789	0
AGTCAACAGTGCTCGC-1_1	Luminal	Erdafitinib	0.344899	-0.0851443	2.72642	0
AGTCAACCAGGTGAGT-1_1	Intermediate	Erdafitinib	0.0840129	-0.363503	2.51007	0
AGTCAACCAGTCAGAG-1_1	Intermediate	Erdafitinib	0.716684	-0.0182529	2.92764	0
AGTCAACCATCCTTGC-1_1	Intermediate	Erdafitinib	-0.254982	0.174663	0	0
AGTCAACTCTCCGAAA-1_1	Intermediate	Erdafitinib	0.0457774	-0.0983151	0	0
AGTCAACTCTGAATCG-1_1	Intermediate	Erdafitinib	0.258091	-0.15716	2.29783	0
AGTCATGGTCGGTGTC-1_1	Intermediate	Erdafitinib	0.144141	0.0674175	2.15386	0
AGTCATGTCTGAGTCA-1_1	Intermediate	Erdafitinib	0.0462253	0.149377	2.54777	0
AGTCTCCAGCTCCATA-1_1	Intermediate	Erdafitinib	0.482982	0.174031	2.21654	0
AGTCTCCAGTTGAAGT-1_1	Luminal	Erdafitinib	-0.136751	0.452143	1.79631	2.48468
AGTCTCCCAGCTACAT-1_1	Intermediate	Erdafitinib	0.612352	-0.120351	3.60317	0
AGTGACTAGGATACGC-1_1	Intermediate	Erdafitinib	0.536569	0.185266	2.78094	0
AGTGACTAGGTACTGG-1_1	Intermediate	Erdafitinib	0.279043	-0.100047	2.86932	0
AGTGACTGTAGTCTGT-1_1	Luminal	Erdafitinib	-0.202095	0.425352	2.04416	0
AGTGATCGTTTACACG-1_1	Luminal	Erdafitinib	0.507663	0.690188	2.92848	0
AGTGATCTCAGCTTCC-1_1	Intermediate	Erdafitinib	0.204995	0.160339	2.71983	0
AGTGATCTCCGCTTAC-1_1	Luminal	Erdafitinib	0.105914	0.525438	1.98331	1.81276
AGTGCCGAGTGGACGT-1_1	Intermediate	Erdafitinib	0.183495	0.0832245	3.06403	0
AGTGCCGCAGGTGTGA-1_1	Intermediate	Erdafitinib	0.275497	0.109081	2.92776	0
AGTGCCGCATGAGATA-1_1	Intermediate	Erdafitinib	0.169315	0.0166643	2.88789	0
AGTGCCGGTACGGGAT-1_1	Intermediate	Erdafitinib	-0.240656	0.229652	0	0
AGTGCCGTCCACTAGA-1_1	Intermediate	Erdafitinib	-0.07674	0.157501	1.90347	0
AGTGTTGAGAAACTGT-1_1	Basal	Erdafitinib	0.472237	-0.0806724	3.43496	0
AGTGTTGCATACTGAC-1_1	Basal	Erdafitinib	0.463612	0.104325	3.2118	0
AGTGTTGGTCCTCATC-1_1	Intermediate	Erdafitinib	0.188983	0.302731	2.3668	0
AGTGTTGGTGTCTTCC-1_1	Intermediate	Erdafitinib	0.0827338	-0.0167425	1.55224	0
AGTGTTGTCTTTCTAG-1_1	Intermediate	Erdafitinib	0.147764	-0.327084	2.89882	0
AGTTAGCAGAAGCGCT-1_1	Intermediate	Erdafitinib	0.0948888	0.32517	2.89075	0
AGTTAGCGTACCACGC-1_1	Basal	Erdafitinib	1.21561	0.0570505	3.65493	0
AGTTCCCAGGTACAGC-1_1	Intermediate	Erdafitinib	-0.188658	-0.0795005	0	0
AGTTCCCCAATCGCAT-1_1	Intermediate	Erdafitinib	0.575366	0.0266751	3.37356	0
AGTTCCCCACCACATA-1_1	Intermediate	Erdafitinib	0.613168	-0.0916892	2.94395	0
AGTTCCCCACGTGTGC-1_1	Intermediate	Erdafitinib	0.046948	0.165955	2.09016	0.366648
AGTTCCCGTAATCAGA-1_1	Intermediate	Erdafitinib	-0.0699211	-0.125542	0	0
AGTTCCCGTCAAGTTC-1_1	Intermediate	Erdafitinib	0.0530849	-0.0706034	1.50849	0
AGTTCCCTCAAGCGTT-1_1	Intermediate	Erdafitinib	0.225763	0.0596549	2.5014	0
AGTTCCCTCCTTCGAC-1_1	Basal	Erdafitinib	0.634104	0.0734939	1.32924	0
AGTTCGAAGAATAACC-1_1	Intermediate	Erdafitinib	-0.036497	-0.0592874	1.92512	0
AGTTCGAAGCGATTCT-1_1	Luminal	Erdafitinib	0.0946518	0.119017	1.92019	0.842963
AGTTCGAGTAGTCTTG-1_1	Intermediate	Erdafitinib	0.371235	0.0361008	3.26352	0
AGTTCGATCAATCGGT-1_1	Basal	Erdafitinib	0.471273	-0.0850676	2.60109	0
AGTTCGATCGAACACT-1_1	Intermediate	Erdafitinib	0.191719	-0.0190824	3.43884	0
ATACCGAAGCTCCACG-1_1	Intermediate	Erdafitinib	0.151651	-0.0573133	1.56679	0
ATACCGAAGGCCTAAG-1_1	Intermediate	Erdafitinib	0.0351231	0.253527	2.24508	0
ATACCGAAGGTTGCCC-1_1	Intermediate	Erdafitinib	-0.333556	0.319222	0	0
ATACCGAGTAGCGTCC-1_1	Luminal	Erdafitinib	0.0615244	1.09327	0	3.03883
ATACCGAGTAGTGGCA-1_1	Basal	Erdafitinib	0.689632	0.244172	2.89928	0
ATACCGAGTATGCTTG-1_1	Intermediate	Erdafitinib	-0.265979	-0.18564	0	0
ATACCGATCTCCGATC-1_1	Intermediate	Erdafitinib	0.331263	0.134204	1.82896	0
ATACCTTAGGGCCAAT-1_1	Intermediate	Erdafitinib	0.0690707	0.267821	1.6483	0
ATACCTTCAAACACCT-1_1	Intermediate	Erdafitinib	0.207914	-0.067362	2.55492	0
ATACCTTCAGGACAGT-1_1	Luminal	Erdafitinib	0.171026	0.625724	0	2.86541
ATACCTTGTAGGGTAC-1_1	Luminal	Erdafitinib	-0.409263	0.837736	0.284697	4.03127
ATACCTTGTGGCCTCA-1_1	Intermediate	Erdafitinib	0.116659	-0.0122346	2.78724	0
ATACCTTGTTGAATCC-1_1	Intermediate	Erdafitinib	0.0167663	0.22239	2.23186	0
ATACCTTTCGTGCACG-1_1	Basal	Erdafitinib	0.544026	-0.00835079	2.72288	0
ATACTTCCAGTTTCGA-1_1	Basal	Erdafitinib	0.520619	0.135544	2.86411	0
ATACTTCCATAGAAAC-1_1	Basal	Erdafitinib	0.632962	-0.000679483	2.74636	0
ATACTTCTCTTCCACG-1_1	Basal	Erdafitinib	0.726893	0.089797	3.30097	0
ATAGACCCATCGGCCA-1_1	Intermediate	Erdafitinib	0.423265	0.0737803	2.25317	0
ATAGACCTCAAGGACG-1_1	Intermediate	Erdafitinib	0.59167	0.135982	2.69057	0
ATAGACCTCGCGTAGC-1_1	Intermediate	Erdafitinib	-0.220752	0.116751	0	0
ATAGACCTCGGTCGAC-1_1	Basal	Erdafitinib	0.56919	0.228105	2.64222	0
ATAGACCTCTCGGGAC-1_1	Intermediate	Erdafitinib	0.709688	-0.136119	2.37813	0
ATAGAGAAGACCATAA-1_1	Luminal	Erdafitinib	0.509487	0.373613	1.1955	2.52781
ATAGAGAAGCACTTTG-1_1	Basal	Erdafitinib	0.396022	-0.00808042	2.66736	0
ATAGAGACAGAACTTC-1_1	Intermediate	Erdafitinib	0.0360518	0.107477	2.39397	0
ATAGAGAGTGAAAGTT-1_1	Intermediate	Erdafitinib	-0.122215	0.360441	1.7175	0
ATAGAGAGTGAGATCG-1_1	Luminal	Erdafitinib	-0.224597	1.26136	0	4.82549
ATAGAGATCCTCTGCA-1_1	Intermediate	Erdafitinib	0.464909	0.130897	2.94198	0
ATATCCTAGAAGTCAT-1_1	Intermediate	Erdafitinib	0.0672649	-0.0729341	2.27376	0
ATATCCTCATCTGGGC-1_1	Intermediate	Erdafitinib	-0.0810769	0.164703	2.02938	0
ATATCCTGTCGATTCA-1_1	Intermediate	Erdafitinib	0.161489	-0.195775	3.30061	0
ATATCCTTCCTCTTTC-1_1	Intermediate	Erdafitinib	0.703708	-0.0228555	3.48622	0
ATCACAGAGGACAACC-1_1	Intermediate	Erdafitinib	0.170265	0.236394	0	0
ATCACAGAGTCAATCC-1_1	Basal	Erdafitinib	0.346619	0.230058	2.91319	0
ATCACAGCAGCATTGT-1_1	Basal	Erdafitinib	0.471537	0.00185448	2.8406	0.482569
ATCACAGCATGGGCAA-1_1	Basal	Erdafitinib	0.511224	0.0805742	2.81621	0
ATCACAGTCGCTCTCA-1_1	Luminal	Erdafitinib	0.110216	0.108805	2.86014	0
ATCACTTAGAGAGAAC-1_1	Luminal	Erdafitinib	0.240228	0.320663	0	2.14228
ATCACTTAGGCCTTCG-1_1	Luminal	Erdafitinib	0.242439	0.00557216	2.77949	0
ATCACTTAGGTAGCAC-1_1	Intermediate	Erdafitinib	0.0364566	0.177209	2.08262	0
ATCACTTCAGCAGATG-1_1	Intermediate	Erdafitinib	0.231113	-0.129039	1.79364	0
ATCACTTCATACAGAA-1_1	Intermediate	Erdafitinib	0.0326722	-0.15181	0	0
ATCACTTTCCTTACCG-1_1	Intermediate	Erdafitinib	0.421053	-0.0560949	1.1311	0
ATCACTTTCGGCCTTT-1_1	Intermediate	Erdafitinib	-0.0380754	-0.0277885	2.20381	0
ATCAGGTGTACTCGAT-1_1	Intermediate	Erdafitinib	0.0620443	-0.057723	1.05074	0
ATCAGGTGTCCATAGT-1_1	Luminal	Erdafitinib	0.0326473	0.457707	2.44656	2.44656
ATCATTCAGAGGTTAT-1_1	Luminal	Erdafitinib	-0.166972	-0.117025	0	0
ATCATTCGTCATACCA-1_1	Luminal	Erdafitinib	-0.31803	0.0872267	0	0
ATCCACCAGCTGCCTG-1_1	Intermediate	Erdafitinib	0.100992	0.269771	1.63854	0
ATCCACCCAGAGGCTA-1_1	Intermediate	Erdafitinib	-0.272352	0.193941	0	0
ATCCACCGTATGATCC-1_1	Intermediate	Erdafitinib	0.256289	0.36149	0.801634	0
ATCCACCGTCAGACGA-1_1	Intermediate	Erdafitinib	-0.287713	-0.121272	0	0
ATCCACCGTGCAATAA-1_1	Intermediate	Erdafitinib	0.238336	0.0973833	2.74854	0
ATCCATTCACCCTTAC-1_1	Intermediate	Erdafitinib	-0.031396	0.0612589	2.24634	0
ATCCATTGTATCAGGG-1_1	Intermediate	Erdafitinib	0.111743	0.0462358	2.65795	0
ATCCATTGTCTGTGTA-1_1	Intermediate	Erdafitinib	-0.24689	-0.0144873	1.07895	0
ATCCATTTCAACCTTT-1_1	Intermediate	Erdafitinib	0.144661	0.196483	2.18512	0
ATCCCTGAGCCGCTTG-1_1	Intermediate	Erdafitinib	0.36006	-0.114742	3.89086	0
ATCCCTGTCCAGTACA-1_1	Intermediate	Erdafitinib	0.0278351	0.220054	2.32401	0
ATCCCTGTCGGCATAT-1_1	Basal	Erdafitinib	0.834489	0.15945	3.20838	0
ATCCGTCAGCATGATA-1_1	Intermediate	Erdafitinib	-0.245103	0.111989	0.608646	0
ATCCGTCAGGAGGGTG-1_1	Intermediate	Erdafitinib	0.335331	0.0304171	2.79478	0
ATCCGTCCAGCCGTTG-1_1	Intermediate	Erdafitinib	0.297714	-0.0896064	2.68559	0
ATCCGTCTCGACGCTG-1_1	Basal	Erdafitinib	0.40775	0.128316	2.65295	0
ATCCGTCTCGCTTTAT-1_1	Basal	Erdafitinib	0.793691	0.0104405	2.48072	0
ATCCGTCTCTTCGCTG-1_1	Intermediate	Erdafitinib	0.076263	-0.376063	0	0
ATCCTATAGATCCCAT-1_1	Intermediate	Erdafitinib	-0.24236	-0.34378	0	0
ATCCTATAGCTCGAAG-1_1	Basal	Erdafitinib	0.457641	0.00774886	2.26392	1.90912
ATCCTATAGGTTGGAC-1_1	Intermediate	Erdafitinib	0.113143	-0.00647399	0	0
ATCCTATTCAAGTTGC-1_1	Intermediate	Erdafitinib	0.264156	-0.0762069	2.75587	0
ATCGATGAGATGTTGA-1_1	Intermediate	Erdafitinib	0.0377822	-0.173821	1.51732	0
ATCGATGCACTGTTCC-1_1	Intermediate	Erdafitinib	0.333881	0.195658	2.82259	0
ATCGATGCATCATTGG-1_1	Intermediate	Erdafitinib	0.80111	0.103125	2.08163	0
ATCGATGTCCAAATGC-1_1	Basal	Erdafitinib	0.985627	0.155383	3.00319	0
ATCGCCTAGGATATAC-1_1	Basal	Erdafitinib	0.280185	0.0062674	2.73093	0
ATCGCCTCACGACTAT-1_1	Intermediate	Erdafitinib	-0.183533	0.0829237	2.06763	0
ATCGCCTCAGAGATTA-1_1	Luminal	Erdafitinib	-0.199403	0.488518	1.83575	0
ATCGCCTTCCCGGTAG-1_1	Intermediate	Erdafitinib	-0.18809	0.238746	0	0
ATCGCCTTCGAGGCAA-1_1	Intermediate	Erdafitinib	0.355785	-0.130676	3.34788	0
ATCGGATAGATTCGAA-1_1	Intermediate	Erdafitinib	0.364787	0.055958	2.21804	0
ATCGGATTCCATCTCG-1_1	Intermediate	Erdafitinib	0.2475	0.150352	2.29115	0
ATCGGCGCACTCAGAT-1_1	Luminal	Erdafitinib	0.0996898	0.208003	2.29043	0.942702
ATCGGCGGTTCCCACT-1_1	Intermediate	Erdafitinib	0.449641	0.0959514	2.66011	0
ATCGGCGTCAATCGGT-1_1	Intermediate	Erdafitinib	0.548163	0.0989172	2.77564	0
ATCGTAGAGAGGCGGA-1_1	Luminal	Erdafitinib	-0.072284	0.148398	2.16465	0.894422
ATCGTAGAGGTATTGA-1_1	Basal	Erdafitinib	0.350927	-0.210106	3.08914	0
ATCGTAGCACATGAAA-1_1	Luminal	Erdafitinib	-0.0242445	0.114749	0	3.40493
ATCGTAGGTAACAGTA-1_1	Luminal	Erdafitinib	-0.229456	0.635502	0	2.88914
ATCGTAGGTGAGTTTC-1_1	Intermediate	Erdafitinib	0.0863763	0.118948	2.15515	0
ATCGTAGGTTTAGAGA-1_1	Intermediate	Erdafitinib	0.0824802	0.155569	2.45625	0
ATCGTCCAGTACAGAT-1_1	Basal	Erdafitinib	0.205299	-0.237471	2.23249	0
ATCGTCCCAACAGCCC-1_1	Intermediate	Erdafitinib	-0.0833091	-0.0563347	2.01235	0
ATCGTCCCAAGTGGAC-1_1	Basal	Erdafitinib	0.358916	-0.136733	2.19262	0
ATCGTCCCACTCCGGA-1_1	Basal	Erdafitinib	0.39862	0.0808962	2.37754	0
ATCGTCCGTGCGTTTA-1_1	Basal	Erdafitinib	0.632046	0.18719	2.66576	0
ATCGTCCGTTACCTGA-1_1	Intermediate	Erdafitinib	0.297739	0.129077	2.79922	0
ATCGTGACACTGGATT-1_1	Intermediate	Erdafitinib	-0.114552	0.0123482	2.36667	0
ATCGTGATCATCGACA-1_1	Intermediate	Erdafitinib	-0.238249	-0.216553	0	0
ATCTCTAAGCACTGGA-1_1	Intermediate	Erdafitinib	0.0365211	0.224099	3.40775	0
ATCTCTACAGATCCTA-1_1	Basal	Erdafitinib	0.717061	-0.164281	2.41752	0
ATCTCTAGTAGCGTAG-1_1	Intermediate	Erdafitinib	-0.114431	0.18206	1.79552	0
ATCTCTAGTCTCCTGT-1_1	Intermediate	Erdafitinib	0.0885039	0.00563977	2.18807	0
ATCTCTAGTCTTGCGG-1_1	Intermediate	Erdafitinib	0.049783	0.178662	2.04249	0.266195
ATCTCTATCCTAAGTG-1_1	Intermediate	Erdafitinib	0.354712	-0.349122	0	0
ATCTCTATCGTTCCTG-1_1	Intermediate	Erdafitinib	0.151742	0.048613	2.58635	0
ATCTTCAAGCTCGTGC-1_1	Intermediate	Erdafitinib	-0.123752	0.308135	0	0
ATCTTCAGTGGTCAAG-1_1	Intermediate	Erdafitinib	-0.207254	0.30255	0	0
ATCTTCAGTGTTGATC-1_1	Luminal	Erdafitinib	0.205484	0.355418	1.80717	1.96176
ATCTTCAGTTTACTTC-1_1	Intermediate	Erdafitinib	-0.0811696	0.0453303	1.6071	0
ATGAAAGAGCTGTTCA-1_1	Intermediate	Erdafitinib	0.222272	0.154373	2.81385	0
ATGAAAGAGTCCCTAA-1_1	Intermediate	Erdafitinib	0.329002	-0.0198624	3.38626	0
ATGAAAGCACTCCTGT-1_1	Basal	Erdafitinib	-0.300021	0.288453	0	0
ATGAAAGTCATCTGTT-1_1	Luminal	Erdafitinib	-0.114278	0.333973	0	0
ATGAAAGTCATTCCTA-1_1	Intermediate	Erdafitinib	0.871054	0.134964	2.61317	0
ATGAAAGTCCGGGACT-1_1	Intermediate	Erdafitinib	-0.229214	-0.0356665	0	0
ATGACCAAGTAGTCAA-1_1	Intermediate	Erdafitinib	0.114855	0.158027	2.51865	0
ATGACCAAGTCATGGG-1_1	Intermediate	Erdafitinib	-0.193236	-0.339768	1.42134	0
ATGACCAAGTCTGCGC-1_1	Intermediate	Erdafitinib	0.465706	-0.00302953	2.74241	0
ATGACCAAGTGTTCAC-1_1	Intermediate	Erdafitinib	0.00425336	0.138472	1.73647	0
ATGACCACACCCTGTT-1_1	Intermediate	Erdafitinib	-0.17901	-0.288904	0	0
ATGACCACATACTGTG-1_1	Intermediate	Erdafitinib	0.0427294	0.238536	2.6803	0
ATGACCAGTAGTGTGG-1_1	Luminal	Erdafitinib	-0.218464	0.590893	0	3.82962
ATGACCAGTCAGACGA-1_1	Basal	Erdafitinib	0.31511	0.0858569	2.66229	0
ATGACCATCTGCCTCA-1_1	Basal	Erdafitinib	0.295595	-0.212407	0	0
ATGACCATCTTCCACG-1_1	Intermediate	Erdafitinib	1.19913	-0.0663939	2.69577	0
ATGACCATCTTTGCAT-1_1	Basal	Erdafitinib	0.538248	-0.0931122	2.79022	0
ATGAGGGAGATGCTAA-1_1	Basal	Erdafitinib	0.549232	0.453731	0	0
ATGAGGGAGGTAGCCA-1_1	Luminal	Erdafitinib	-0.252891	0.773033	0	2.52
ATGAGGGAGTCCCTAA-1_1	Intermediate	Erdafitinib	-0.119273	-0.0692629	1.96924	0
ATGAGGGCACATACTG-1_1	Intermediate	Erdafitinib	-0.334651	0.164977	0	0
ATGAGGGGTGGAGGTT-1_1	Intermediate	Erdafitinib	0.0469141	-0.136805	2.54631	0
ATGAGTCAGAGATCGC-1_1	Intermediate	Erdafitinib	0.126314	-0.176582	3.29353	0
ATGAGTCAGGTCCCTG-1_1	Intermediate	Erdafitinib	0.217892	0.170484	2.19773	0
ATGAGTCGTAGTCGGA-1_1	Intermediate	Erdafitinib	0.451281	-0.0484669	2.25222	0
ATGAGTCGTCTTTATC-1_1	Basal	Erdafitinib	0.600572	-0.206551	3.4081	0
ATGAGTCTCAGCAGAG-1_1	Luminal	Erdafitinib	0.0862921	0.270302	1.96547	1.34366
ATGAGTCTCTCCGAGG-1_1	Intermediate	Erdafitinib	0.551946	-0.243847	3.26372	0
ATGATCGAGAAGCGGG-1_1	Basal	Erdafitinib	0.434295	0.166953	2.69277	0
ATGATCGAGTACAGCG-1_1	Basal	Erdafitinib	1.08399	-0.32402	3.04643	0
ATGATCGAGTTCCTGA-1_1	Intermediate	Erdafitinib	-0.211218	0.402571	0	0
ATGATCGTCATCGCAA-1_1	Intermediate	Erdafitinib	-0.366	0.109647	0	0
ATGCATGCATCACAGT-1_1	Intermediate	Erdafitinib	0.0638388	-0.115088	2.38437	0
ATGCATGGTCCTCCTA-1_1	Luminal	Erdafitinib	-0.316125	0.0687923	0	0
ATGCATGGTCTTGGTA-1_1	Intermediate	Erdafitinib	0.146104	0.278119	1.87328	1.04259
ATGCATGTCACTTGGA-1_1	Basal	Erdafitinib	0.91745	-0.190439	2.26006	0
ATGCCTCAGAAGAACG-1_1	Intermediate	Erdafitinib	0.0885208	-0.0651378	2.32868	0
ATGCCTCCAACCAATC-1_1	Luminal	Erdafitinib	-0.0687116	1.06542	1.87003	2.48298
ATGCCTCCATCGTGCG-1_1	Intermediate	Erdafitinib	-0.0112283	-0.0795758	2.23295	0
ATGCCTCTCGATCCCT-1_1	Basal	Erdafitinib	0.326008	0.0548748	2.48494	0
ATGCCTCTCGTACCTC-1_1	Luminal	Erdafitinib	-0.124682	0.132137	0	0
ATGCGATAGAACTCCT-1_1	Intermediate	Erdafitinib	0.409881	-0.0514843	1.72349	0
ATGCGATAGATAGCAT-1_1	Intermediate	Erdafitinib	0.125935	0.352462	0	0
ATGCGATAGCGCTTCG-1_1	Basal	Erdafitinib	0.295776	0.273794	1.50521	0
ATGCGATAGGTCATAA-1_1	Intermediate	Erdafitinib	0.224822	-0.126124	1.74227	0
ATGCGATAGTGAGTGC-1_1	Intermediate	Erdafitinib	0.352296	0.0380708	3.09887	0
ATGCGATCATGAAAGT-1_1	Luminal	Erdafitinib	0.0229797	0.161967	2.07673	0.802663
ATGCGATGTAGCCAGA-1_1	Intermediate	Erdafitinib	0.0888735	-0.0348689	3.07577	0
ATGCGATGTCTACATG-1_1	Intermediate	Erdafitinib	0.49344	0.0437104	3.32871	0
ATGCGATTCGCCACTT-1_1	Luminal	Erdafitinib	-0.253653	0.982572	0	3.34762
ATGCGATTCGTAGGAG-1_1	Intermediate	Erdafitinib	0.00813128	0.0523683	2.41679	0
ATGCGATTCTAGTACG-1_1	Basal	Erdafitinib	0.558084	0.0146078	2.70446	0
ATGGAGGAGTGAACAT-1_1	Intermediate	Erdafitinib	0.589878	-0.157868	3.59797	0
ATGGAGGTCACCGACG-1_1	Intermediate	Erdafitinib	0.273903	0.0014028	2.98828	0
ATGGAGGTCAGGGATG-1_1	Basal	Erdafitinib	-0.0392968	0.160635	0.99592	0
ATGGAGGTCGAGAAGC-1_1	Luminal	Erdafitinib	0.291008	0.260453	2.23821	1.12951
ATGGATCAGACAGCGT-1_1	Luminal	Erdafitinib	0.233791	0.320493	1.37732	1.37732
ATGGATCAGGTAGCAC-1_1	Intermediate	Erdafitinib	0.0147237	-0.266435	2.34763	0
ATGGATCCAGAGAGGG-1_1	Intermediate	Erdafitinib	-0.206052	0.1809	1.00985	0
ATGGATCTCGGAAGGT-1_1	Basal	Erdafitinib	1.36379	-0.0488266	2.92973	0
ATGGGAGAGTGCTCGC-1_1	Luminal	Erdafitinib	-0.417222	0.829065	0.690541	2.99077
ATGGGAGCATAGGCGA-1_1	Intermediate	Erdafitinib	0.171785	0.355226	1.61051	0
ATGGGAGTCCACCTGT-1_1	Intermediate	Erdafitinib	0.159599	0.0554443	3.01824	0
ATGGGTTAGCCTTCTC-1_1	Luminal	Erdafitinib	-0.0281929	0.496674	2.57703	2.92473
ATGGGTTAGTACAACA-1_1	Basal	Erdafitinib	0.699437	0.0428317	2.74581	0
ATGGGTTAGTTACGAA-1_1	Intermediate	Erdafitinib	0.353881	0.281022	2.59188	0
ATGGGTTCATGCCGGT-1_1	Intermediate	Erdafitinib	0.557777	0.0886759	2.93652	0
ATGGGTTGTTATTCTC-1_1	Intermediate	Erdafitinib	0.251229	-0.03554	2.77686	0
ATGGGTTTCCAAGGGA-1_1	Intermediate	Erdafitinib	0.277555	0.0317109	2.526	0
ATGGGTTTCGGCACTG-1_1	Intermediate	Erdafitinib	-0.222228	-0.0130489	0	0
ATGGTTGAGTATTGCC-1_1	Luminal	Erdafitinib	0.332426	0.347734	2.57335	0
ATGGTTGTCGCAGTTA-1_1	Intermediate	Erdafitinib	0.385432	0.0762807	3.36363	0
ATGGTTGTCTACCCAC-1_1	Intermediate	Erdafitinib	0.125615	-0.197806	3.63352	0
ATGTCCCCAATAGGGC-1_1	Basal	Erdafitinib	0.78175	-0.197036	3.14724	0
ATGTCCCCACCGCTGA-1_1	Intermediate	Erdafitinib	-0.180194	0.0179789	0	0
ATGTCCCCACTTCTCG-1_1	Intermediate	Erdafitinib	-0.0431195	0.199037	2.3031	0
ATGTCCCGTCCCTGTT-1_1	Intermediate	Erdafitinib	0.100087	0.299584	1.56444	0
ATGTCCCTCAGTCCGG-1_1	Basal	Erdafitinib	0.884729	-0.0853092	2.9218	0
ATGTCTTAGCAACAGC-1_1	Basal	Erdafitinib	0.867366	0.0530464	2.73127	0
ATGTCTTCAATTCTCT-1_1	Intermediate	Erdafitinib	0.0301941	0.394422	2.4631	0
ATGTCTTTCAAACGTC-1_1	Intermediate	Erdafitinib	-0.213303	-0.142463	0	0
ATTACCTAGAGGTATT-1_1	Intermediate	Erdafitinib	0.013348	0.0863604	1.8965	0
ATTACCTAGCACGGAT-1_1	Luminal	Erdafitinib	-0.271227	1.21803	0	4.63009
ATTACCTCACCTAAAC-1_1	Intermediate	Erdafitinib	0.279238	0.248972	2.78068	1.30019
ATTACCTGTGAAGCGT-1_1	Luminal	Erdafitinib	-0.279097	0.497499	0	0
ATTACCTTCGATGCAT-1_1	Intermediate	Erdafitinib	0.0579063	0.00498653	2.48807	0
ATTACTCAGGATTCCT-1_1	Intermediate	Erdafitinib	0.0845933	-0.0627617	2.70273	0
ATTACTCAGGGTACGT-1_1	Intermediate	Erdafitinib	0.202861	0.225605	0	0
ATTACTCAGTTGAAAC-1_1	Luminal	Erdafitinib	-0.233245	0.602792	1.52622	2.94464
ATTACTCAGTTGGCTT-1_1	Intermediate	Erdafitinib	0.0751268	0.0143881	1.99832	0
ATTACTCCAAGCGATG-1_1	Intermediate	Erdafitinib	-0.0996397	0.0371493	2.59486	0
ATTACTCTCACGGGCT-1_1	Basal	Erdafitinib	0.630889	-0.302775	3.03543	0
ATTACTCTCTCCAATT-1_1	Intermediate	Erdafitinib	0.188122	-0.25223	2.13238	0
ATTATCCAGAAACACT-1_1	Intermediate	Erdafitinib	0.0112142	-0.278419	0	0
ATTATCCAGTCCTACA-1_1	Intermediate	Erdafitinib	0.0250484	0.145948	2.612	0
ATTATCCAGTTGCATC-1_1	Intermediate	Erdafitinib	0.329804	0.0477344	2.90879	0
ATTATCCCAGCTTTGA-1_1	Intermediate	Erdafitinib	-0.236358	-0.054256	0	0
ATTATCCGTATCATGC-1_1	Intermediate	Erdafitinib	-0.330425	0.289231	0	0
ATTATCCTCTTTCAGT-1_1	Intermediate	Erdafitinib	-0.145912	-0.0934691	1.79636	0
ATTCACTAGCGCCTCA-1_1	Intermediate	Erdafitinib	0.149673	0.035286	2.68182	0
ATTCACTCAGATCCTA-1_1	Intermediate	Erdafitinib	0.238926	0.00357491	2.01912	0
ATTCAGGAGCAACTTC-1_1	Basal	Erdafitinib	0.972942	-0.162426	3.52733	0
ATTCAGGCACGTACTA-1_1	Intermediate	Erdafitinib	-0.121685	0.0972574	1.62612	0
ATTCAGGGTCTTCGAA-1_1	Intermediate	Erdafitinib	0.438364	0.220562	2.5265	0
ATTCAGGGTTGTGTTG-1_1	Intermediate	Erdafitinib	-0.200592	0.207641	2.01137	0
ATTCAGGTCCTTGACC-1_1	Luminal	Erdafitinib	0.541429	0.0561008	1.81033	0
ATTCATCAGAGATTCA-1_1	Intermediate	Erdafitinib	0.6543	0.103529	3.34207	0
ATTCATCAGGTCGTGA-1_1	Intermediate	Erdafitinib	0.343238	-0.0103082	2.85971	0
ATTCATCCAATTTCGG-1_1	Luminal	Erdafitinib	0.348146	0.502944	2.04792	1.66706
ATTCATCCATCCCGTT-1_1	Intermediate	Erdafitinib	0.215153	0.043282	2.82231	0
ATTCATCTCATGTCTT-1_1	Intermediate	Erdafitinib	0.0271242	0.0277631	2.90969	0
ATTCATCTCTTACACT-1_1	Intermediate	Erdafitinib	-0.228177	0.084553	0	0
ATTCCATCAACCGCCA-1_1	Luminal	Erdafitinib	0.609688	0.636199	3.60143	3.99776
ATTCCATCAATTGGTC-1_1	Intermediate	Erdafitinib	0.456687	-0.185778	3.32216	0
ATTCCATCACGACTAT-1_1	Basal	Erdafitinib	-0.0125786	-0.150937	2.12922	0
ATTCCATGTGGTATGG-1_1	Intermediate	Erdafitinib	0.0393688	0.126746	1.58658	0
ATTCCCGAGCAACTCT-1_1	Intermediate	Erdafitinib	0.393322	0.0142839	3.2955	0
ATTCCCGAGTTGTAAG-1_1	Luminal	Erdafitinib	0.169557	0.347444	2.13197	2.13197
ATTCCCGCAGTAACAA-1_1	Intermediate	Erdafitinib	0.0545268	0.100095	1.69134	0
ATTCCCGTCACCGCTT-1_1	Luminal	Erdafitinib	0.263302	0.238909	2.44812	0.841925
ATTCCTACAAATCAGA-1_1	Luminal	Erdafitinib	0.0257577	0.439207	2.14147	0.729062
ATTCCTACACCCTAGG-1_1	Intermediate	Erdafitinib	-0.113559	0.146269	1.86922	0
ATTCCTAGTCCTGTTC-1_1	Intermediate	Erdafitinib	-0.192482	-0.0200913	1.41447	0
ATTCCTATCAGCCTTC-1_1	Intermediate	Erdafitinib	-0.0396053	0.0957128	2.46482	0
ATTCGTTAGACTACCT-1_1	Luminal	Erdafitinib	0.152514	1.05034	2.98911	4.05359
ATTCGTTGTTTCGGCG-1_1	Basal	Erdafitinib	0.887287	-0.0692696	2.7131	0
ATTCGTTTCAACCTTT-1_1	Intermediate	Erdafitinib	0.220253	0.442425	1.36212	0
ATTCGTTTCAGTCTTT-1_1	Intermediate	Erdafitinib	0.123323	-0.0156894	2.12452	0.360093
ATTCGTTTCGAGTACT-1_1	Luminal	Erdafitinib	0.207842	0.138039	2.2709	1.2477
ATTCGTTTCTTCGACC-1_1	Intermediate	Erdafitinib	0.137697	0.116526	2.42985	0
ATTCTACAGGCATGCA-1_1	Intermediate	Erdafitinib	-0.288039	0.00932917	0	0
ATTCTACGTGTTGCCG-1_1	Basal	Erdafitinib	0.485998	0.175395	2.94028	0
ATTCTTGCAGATTCGT-1_1	Luminal	Erdafitinib	0.0359524	-0.128742	2.8036	0
ATTCTTGGTGCCGTAC-1_1	Basal	Erdafitinib	0.848892	-0.243876	3.7126	0
ATTCTTGGTGTGGTCC-1_1	Intermediate	Erdafitinib	0.0765084	-0.100359	0	0
ATTGGGTAGCCATTTG-1_1	Luminal	Erdafitinib	-0.201294	0.31518	1.56751	0
ATTGGGTAGCCGCACT-1_1	Intermediate	Erdafitinib	-0.249453	0.0718675	0	0
ATTGGGTAGGATTCCT-1_1	Luminal	Erdafitinib	-0.258336	0.402832	0	0
ATTGGGTCAACAACAA-1_1	Intermediate	Erdafitinib	0.483388	0.112928	2.52583	0
ATTGGGTCACAATCTG-1_1	Luminal	Erdafitinib	-0.0895514	0.152232	1.88712	0.548398
ATTGGGTCACCCTATC-1_1	Intermediate	Erdafitinib	-0.0889621	0.0618113	1.25761	0
ATTGGGTCACCGCTAG-1_1	Intermediate	Erdafitinib	-0.410214	0.404524	0	0
ATTGGGTCATAGTCGT-1_1	Intermediate	Erdafitinib	0.687928	-0.0367374	2.98613	0
ATTGGGTGTGATTAGA-1_1	Luminal	Erdafitinib	0.348187	0.0850591	2.5554	0
ATTGGGTTCGGTAGAG-1_1	Intermediate	Erdafitinib	0.249561	0.22389	2.08422	0
ATTGTTCCACGACGAA-1_1	Luminal	Erdafitinib	0.0215895	0.238928	2.50169	0
ATTGTTCCATGTCGTA-1_1	Intermediate	Erdafitinib	1.06288	-0.205285	2.88116	0
ATTGTTCGTAGATGTA-1_1	Basal	Erdafitinib	0.984333	-0.143142	2.80159	0
ATTGTTCGTGCCTGCA-1_1	Intermediate	Erdafitinib	0.264124	0.233856	2.23087	0
ATTGTTCTCGTAGTGT-1_1	Intermediate	Erdafitinib	0.897498	0.258587	2.90859	0
ATTTACCAGAGGCCAT-1_1	Basal	Erdafitinib	0.43076	-0.0201783	3.09123	0
ATTTACCCACGTACTA-1_1	Luminal	Erdafitinib	-0.0723096	0.400663	1.82174	0
ATTTACCGTATCAGGG-1_1	Luminal	Erdafitinib	0.414	0.172318	2.78785	1.32761
ATTTACCGTTAAACAG-1_1	Luminal	Erdafitinib	0.441763	0.0436906	2.50679	1.55923
ATTTACCTCAACTGGT-1_1	Intermediate	Erdafitinib	0.24699	-0.0675406	3.2328	0
ATTTACCTCTGAGCAT-1_1	Intermediate	Erdafitinib	0.168846	0.137128	2.72395	0
ATTTCACAGTCGAAAT-1_1	Intermediate	Erdafitinib	-0.215899	0.144928	0	0
ATTTCACAGTTTCGGT-1_1	Luminal	Erdafitinib	0.222356	0.209141	3.10075	0
ATTTCACCAGCAGATG-1_1	Intermediate	Erdafitinib	0.188827	0.176373	2.15998	0
ATTTCACGTTATTCTC-1_1	Intermediate	Erdafitinib	0.196767	-0.0629633	3.16735	0
ATTTCACGTTTGATCG-1_1	Intermediate	Erdafitinib	0.498297	-0.178386	1.91947	0
ATTTCTGAGCTATCTG-1_1	Intermediate	Erdafitinib	0.130741	0.296327	2.14909	0.459229
ATTTCTGAGTTGAAAC-1_1	Intermediate	Erdafitinib	-0.369548	0.224021	0	0
ATTTCTGCAACATACC-1_1	Luminal	Erdafitinib	0.0394155	0.232062	2.27774	1.1596
ATTTCTGCACGCTATA-1_1	Intermediate	Erdafitinib	0.0858243	0.152062	0	0
ATTTCTGGTAACTAAG-1_1	Luminal	Erdafitinib	-0.0281778	-0.0923273	2.23657	0
ATTTCTGGTACACTCA-1_1	Basal	Erdafitinib	0.873972	-0.0353208	2.68775	0
ATTTCTGGTGAGACGT-1_1	Intermediate	Erdafitinib	0.298746	-0.00403476	2.33574	0
ATTTCTGGTTTCAGAC-1_1	Basal	Erdafitinib	0.573195	-0.139284	2.54207	0
CAAAGAACAAGCGATG-1_1	Luminal	Erdafitinib	0.0843583	0.101471	3.21306	1.75284
CAAAGAATCACTGCTC-1_1	Basal	Erdafitinib	1.12248	-0.0772628	3.60403	0
CAAAGAATCGGCATAT-1_1	Basal	Erdafitinib	1.39631	0.118326	2.86271	0
CAACAACAGCTACTAC-1_1	Intermediate	Erdafitinib	0.26864	-0.0140337	2.77379	0
CAACAACCAAGATTGA-1_1	Intermediate	Erdafitinib	0.200247	0.0326377	0	0
CAACAACGTCCGACGT-1_1	Intermediate	Erdafitinib	0.337346	0.123854	2.66188	0
CAACAACTCGCTCATC-1_1	Intermediate	Erdafitinib	0.123206	-0.00472763	0	0
CAACAACTCTAGTGTG-1_1	Luminal	Erdafitinib	-0.076063	0.871501	0	1.9629
CAACAGTCACAAATGA-1_1	Basal	Erdafitinib	0.520154	-0.0236324	2.46123	0
CAACAGTCATAGCTGT-1_1	Intermediate	Erdafitinib	0.0623828	0.0555849	2.86074	0
CAACAGTTCAAATAGG-1_1	Basal	Erdafitinib	0.755625	0.0219861	3.49084	0
CAACAGTTCCTTCGAC-1_1	Intermediate	Erdafitinib	-0.200839	-0.132533	0	0
CAACAGTTCTTCTGTA-1_1	Intermediate	Erdafitinib	0.244625	0.0252519	3.1439	0
CAACCAACAGTAGAAT-1_1	Intermediate	Erdafitinib	0.372229	-0.0658163	3.45367	0
CAACCAACATCGCCTT-1_1	Intermediate	Erdafitinib	0.262701	-0.0274115	2.00328	0
CAACCAAGTCGACGCT-1_1	Intermediate	Erdafitinib	0.0338328	-0.0856522	2.49107	0
CAACCTCCAAGTTCCA-1_1	Intermediate	Erdafitinib	0.281317	0.25968	2.24257	0
CAACCTCCACGTCTCT-1_1	Intermediate	Erdafitinib	-0.316303	0.17396	0.378903	0
CAACCTCGTCGGCCTA-1_1	Luminal	Erdafitinib	0.0493296	0.781794	2.5855	2.5855
CAACCTCGTCTAGGCC-1_1	Intermediate	Erdafitinib	0.825916	-0.0529441	2.70712	0
CAACCTCTCCGTCCTA-1_1	Basal	Erdafitinib	0.494214	-0.174682	3.21352	0
CAACGATAGGATGAGA-1_1	Intermediate	Erdafitinib	0.111052	0.408069	1.83513	0
CAACGATGTCACTTCC-1_1	Luminal	Erdafitinib	-0.103674	0.46406	2.07612	3.08742
CAACGATGTCGTATTG-1_1	Intermediate	Erdafitinib	0.503636	0.381569	3.00538	0
CAACGATTCTGAGAAA-1_1	Intermediate	Erdafitinib	0.40757	0.228079	2.36842	0
CAACGGCAGAACCGCA-1_1	Intermediate	Erdafitinib	0.232047	-0.0521335	2.03218	0
CAACGGCAGACCATTC-1_1	Basal	Erdafitinib	0.951852	-0.0126648	2.92537	0
CAACGGCAGCTCGCAC-1_1	Intermediate	Erdafitinib	0.158019	-0.013829	2.81976	0
CAACGGCAGTACCATC-1_1	Intermediate	Erdafitinib	0.229278	-0.0405808	2.24804	0
CAACGGCCAATAACGA-1_1	Intermediate	Erdafitinib	0.447955	-0.0712526	2.87386	0
CAACGGCGTGGTTTAC-1_1	Intermediate	Erdafitinib	0.0250247	-0.0631757	2.53228	0
CAACGGCGTTAAGTCC-1_1	Intermediate	Erdafitinib	0.0389907	-0.00446329	2.07667	0
CAACGGCGTTCTTGCC-1_1	Basal	Erdafitinib	0.926677	-0.13831	1.42878	0
CAAGACTCAACTCGTA-1_1	Luminal	Erdafitinib	-0.101263	0.186198	0	0
CAAGACTGTCACCGCA-1_1	Intermediate	Erdafitinib	0.287785	0.0959357	3.47456	0
CAAGACTGTGAATTAG-1_1	Intermediate	Erdafitinib	0.113664	0.0999763	2.38141	0
CAAGACTTCACACCCT-1_1	Intermediate	Erdafitinib	-0.224555	-0.00845367	0	0
CAAGACTTCTCACCCA-1_1	Intermediate	Erdafitinib	0.390488	-0.0161631	3.43342	0
CAAGAGGAGGTTCTTG-1_1	Intermediate	Erdafitinib	0.172335	0.036685	2.72701	0
CAAGAGGGTTAAAGTG-1_1	Luminal	Erdafitinib	-0.0701921	0.298971	1.99335	0
CAAGAGGTCATCGCAA-1_1	Intermediate	Erdafitinib	0.210396	0.194076	2.24458	0
CAAGCTACAGTGCGCT-1_1	Intermediate	Erdafitinib	-0.0602119	0.225661	2.07247	0
CAAGCTAGTTCCACAA-1_1	Intermediate	Erdafitinib	-0.0377916	0.0331861	1.78733	0
CAAGCTATCCATACAG-1_1	Intermediate	Erdafitinib	0.0401074	0.0876604	2.18049	0
CAAGCTATCTCTGACC-1_1	Intermediate	Erdafitinib	-0.0578628	0.36427	1.75561	0
CAAGGGACAGCTGGTC-1_1	Intermediate	Erdafitinib	-0.0943168	-0.193301	0	0
CAATACGAGACCACGA-1_1	Basal	Erdafitinib	0.484034	-0.16083	1.98505	0
CAATACGCACAATCTG-1_1	Intermediate	Erdafitinib	-0.248037	0.312362	0	0
CAATACGCACTCTGCT-1_1	Luminal	Erdafitinib	0.0809545	0.420109	1.89186	2.88452
CAATACGGTCTGTGGC-1_1	Intermediate	Erdafitinib	-0.0135219	-0.0356711	0	0
CAATACGTCCGGACGT-1_1	Intermediate	Erdafitinib	0.300843	-0.0719717	2.89956	0
CAATACGTCTACGCGG-1_1	Intermediate	Erdafitinib	0.343497	-0.00538242	2.91094	0
CAATCGACAGACCAGA-1_1	Intermediate	Erdafitinib	-0.220577	0.388388	0	0
CAATCGACATAACCCA-1_1	Luminal	Erdafitinib	-0.279592	0.596844	0	2.9127
CAATCGAGTACGATTC-1_1	Intermediate	Erdafitinib	0.256824	0.0836587	2.97031	0
CAATCGAGTATACCTG-1_1	Luminal	Erdafitinib	-0.000302509	0.116915	1.89189	0.754421
CAATCGAGTCGTACTA-1_1	Intermediate	Erdafitinib	-0.0993049	0.108984	1.91699	0
CAATCGATCGAACGGA-1_1	Intermediate	Erdafitinib	-0.0232255	0.185768	2.63188	0
CAATGACAGCAGATAT-1_1	Intermediate	Erdafitinib	0.0111044	0.20293	2.41854	0
CAATGACCACTTCTCG-1_1	Intermediate	Erdafitinib	0.350067	0.131117	1.87189	0
CAATGACCATCGTTCC-1_1	Intermediate	Erdafitinib	-0.168468	0.0897742	1.56929	0
CAATGACGTGCTCCGA-1_1	Intermediate	Erdafitinib	-0.31202	0.116697	0	0
CAATTTCCAACCGGAA-1_1	Luminal	Erdafitinib	0.362816	0.47065	2.48601	0
CAATTTCTCCGACAGC-1_1	Intermediate	Erdafitinib	-0.330579	0.261199	0	0
CAATTTCTCCTTCAGC-1_1	Intermediate	Erdafitinib	0.158078	-0.0593337	3.30073	0
CACAACAAGTATCCTG-1_1	Intermediate	Erdafitinib	0.179883	-0.0405634	0	0
CACAACAAGTTGAAAC-1_1	Intermediate	Erdafitinib	0.101024	0.0983194	2.65074	0.699456
CACAACACAGTGAGCA-1_1	Intermediate	Erdafitinib	-0.208096	0.242445	1.90651	0
CACAACACATGCCGGT-1_1	Intermediate	Erdafitinib	0.473869	-0.0259107	2.904	0
CACAACAGTAACAAGT-1_1	Intermediate	Erdafitinib	0.0863673	0.0843812	2.17441	0
CACACAAAGACCAAGC-1_1	Intermediate	Erdafitinib	0.502052	0.101393	2.21302	0
CACACAAAGCTAATCC-1_1	Basal	Erdafitinib	0.332683	0.320712	2.77185	1.51921
CACACAATCCAACACA-1_1	Basal	Erdafitinib	0.664758	-0.0987379	2.9957	0
CACACAATCCAAGCTA-1_1	Intermediate	Erdafitinib	0.25339	-0.0615518	3.23574	0
CACAGATAGATACATG-1_1	Luminal	Erdafitinib	0.03322	0.432979	2.38475	0
CACAGATCAACCGCCA-1_1	Intermediate	Erdafitinib	0.259553	0.0886398	2.47954	0
CACAGATTCTAGTGTG-1_1	Luminal	Erdafitinib	0.11109	0.405028	3.01455	2.3693
CACAGGCCAACACAGG-1_1	Intermediate	Erdafitinib	0.821775	-0.0686228	3.23203	0
CACAGGCGTCTAGGCC-1_1	Intermediate	Erdafitinib	0.32261	0.263446	2.18874	0
CACAGGCGTGAAGCGT-1_1	Basal	Erdafitinib	0.179341	-0.0269797	2.02996	0
CACATGAAGCGATGAC-1_1	Intermediate	Erdafitinib	0.793742	-0.0451453	3.0066	0
CACATGACATCGGTTA-1_1	Intermediate	Erdafitinib	-0.21522	-0.0836231	0	0
CACATGAGTAGCGTTT-1_1	Luminal	Erdafitinib	-0.170946	0.907063	0	3.63496
CACCAAACAAATGAGT-1_1	Intermediate	Erdafitinib	0.0314326	0.0317706	2.12634	0.47955
CACCAAATCTCCGCAT-1_1	Intermediate	Erdafitinib	-0.27728	0.0891403	0	0
CACCGTTAGTGATGGC-1_1	Intermediate	Erdafitinib	0.246277	-0.0624684	2.29984	0
CACCGTTCAAACACGG-1_1	Intermediate	Erdafitinib	0.787449	0.123123	3.08583	0
CACGAATAGCTGTCCG-1_1	Intermediate	Erdafitinib	0.236828	0.0913974	2.46587	0
CACGAATCAAGCACCC-1_1	Intermediate	Erdafitinib	-0.218767	-0.024002	0	0
CACGAATGTAACCCTA-1_1	Intermediate	Erdafitinib	0.0444543	0.251638	1.98019	0
CACGAATGTGACCGTC-1_1	Intermediate	Erdafitinib	0.399814	0.09669	2.47675	0
CACGAATGTGCTTATG-1_1	Intermediate	Erdafitinib	0.38267	0.165605	2.71637	0
CACGGGTAGCGTATAA-1_1	Luminal	Erdafitinib	0.0798691	0.845597	2.4931	0
CACGGGTCAGCACAGA-1_1	Intermediate	Erdafitinib	0.417608	0.0404706	3.04262	0
CACGGGTGTTCTCAGA-1_1	Intermediate	Erdafitinib	0.580106	-0.00840819	3.02674	0
CACGGGTTCCTTTAGT-1_1	Intermediate	Erdafitinib	0.013798	-0.139887	1.57971	0
CACGGGTTCGCAGTCG-1_1	Intermediate	Erdafitinib	0.689945	0.246213	2.87931	0
CACGTGGCACGCGCTA-1_1	Basal	Erdafitinib	0.875306	-0.0787747	2.85919	0
CACGTGGCAGCGTTTA-1_1	Intermediate	Erdafitinib	0.396641	0.217711	2.56739	0.337228
CACGTGGCATGCACTA-1_1	Luminal	Erdafitinib	0.642978	0.467594	0	2.83171
CACGTGGGTCCACACG-1_1	Intermediate	Erdafitinib	0.101515	0.122774	1.92279	0
CACGTGGGTCGGATTT-1_1	Intermediate	Erdafitinib	-0.0980113	0.0813025	1.7581	0
CACGTTCCAACCAGAG-1_1	Intermediate	Erdafitinib	0.134383	-0.231182	2.648	0
CACGTTCCACGTAACT-1_1	Intermediate	Erdafitinib	-0.0695926	0.00512885	0	0
CACGTTCGTCAACGCC-1_1	Basal	Erdafitinib	0.401799	0.123647	2.98464	0
CACGTTCTCTAGACAC-1_1	Intermediate	Erdafitinib	0.399052	0.0654482	2.82981	0
CACGTTCTCTCACCCA-1_1	Intermediate	Erdafitinib	0.214851	0.249959	3.23728	0
CACGTTCTCTCCGAGG-1_1	Intermediate	Erdafitinib	-0.0963869	0.230712	2.06828	0
CACTAAGAGCGCCTCA-1_1	Intermediate	Erdafitinib	-0.0893457	0.443709	1.13093	0
CACTAAGAGCTGAAAT-1_1	Intermediate	Erdafitinib	0.0410101	0.280115	2.38392	0
CACTAAGCACATTCTT-1_1	Intermediate	Erdafitinib	0.626416	0.149878	3.22829	0
CACTAAGCACCTATCC-1_1	Intermediate	Erdafitinib	0.465301	0.0628649	3.2027	0
CACTAAGCACTGTCCT-1_1	Intermediate	Erdafitinib	0.0122118	-0.0570948	1.41211	0
CACTAAGCAGGACTAG-1_1	Intermediate	Erdafitinib	0.166158	-0.0297486	2.29061	0
CACTAAGGTCACAGAG-1_1	Intermediate	Erdafitinib	0.396432	0.0597922	4.07217	0
CACTAAGGTCCAGAAG-1_1	Intermediate	Erdafitinib	0.225443	0.277952	1.93047	0
CACTAAGTCGGCAGTC-1_1	Luminal	Erdafitinib	-0.299536	0.402089	0.831343	0
CACTGAACAACGCATT-1_1	Luminal	Erdafitinib	-0.044361	0.373847	2.28963	0
CACTGAACAGAGGTTG-1_1	Intermediate	Erdafitinib	0.354031	0.11328	2.51069	0
CACTGAACATTGCCTC-1_1	Intermediate	Erdafitinib	0.300077	-0.0783009	3.25854	0
CACTGAAGTCACTGAT-1_1	Luminal	Erdafitinib	-0.322016	0.583268	0	3.01455
CACTGAATCCATTCAT-1_1	Intermediate	Erdafitinib	0.0502559	0.325508	2.28697	0.351498
CACTGGGAGCCAGTAG-1_1	Intermediate	Erdafitinib	0.18904	-0.0260101	2.20097	0
CACTGGGAGTCAAGCG-1_1	Intermediate	Erdafitinib	-0.275276	-0.30454	0	0
CACTGGGCATGAGAAT-1_1	Basal	Erdafitinib	0.484761	-0.1023	3.18602	0
CACTGGGGTAGCTTGT-1_1	Intermediate	Erdafitinib	0.00101958	0.0793231	0	0
CACTGGGGTCCACTCT-1_1	Basal	Erdafitinib	0.334039	-0.148161	2.83774	0
CACTGGGTCGCAGAGA-1_1	Intermediate	Erdafitinib	0.101968	0.166265	2.98642	0
CACTGGGTCTTCGGAA-1_1	Intermediate	Erdafitinib	0.0944588	0.290798	2.77918	0
CACTGTCGTTTCGTAG-1_1	Intermediate	Erdafitinib	0.15066	0.189417	2.22434	0
CACTGTCTCCTGGCTT-1_1	Intermediate	Erdafitinib	0.430668	0.104035	3.27441	0
CACTTCGAGTGATTCC-1_1	Luminal	Erdafitinib	0.0730018	0.538834	2.40245	3.0493
CACTTCGCAGTCGGAA-1_1	Luminal	Erdafitinib	-0.0636231	0.330336	2.52739	0
CACTTCGGTCGCGTTG-1_1	Luminal	Erdafitinib	-0.233202	0.453928	0	2.68266
CAGAGCCAGAGAGGTA-1_1	Intermediate	Erdafitinib	0.0719508	0.145616	2.7116	0
CAGAGCCAGTCGCTAT-1_1	Intermediate	Erdafitinib	0.33096	0.286773	3.01068	0
CAGATACAGGTCGTAG-1_1	Luminal	Erdafitinib	-0.0786747	0.582535	2.18453	1.59802
CAGATACCAACACACT-1_1	Luminal	Erdafitinib	0.376893	0.431435	2.37656	1.55959
CAGATACCACGGAAGT-1_1	Intermediate	Erdafitinib	0.0469243	-0.00893564	2.48904	0
CAGATACTCCACTGGG-1_1	Intermediate	Erdafitinib	0.45801	0.145571	3.16391	0
CAGATACTCCTCTAGC-1_1	Intermediate	Erdafitinib	0.265376	0.0757559	3.08524	0
CAGATACTCTCAAAGC-1_1	Intermediate	Erdafitinib	0.256804	-0.0351516	3.09587	0
CAGATCAGTCGTCGGT-1_1	Intermediate	Erdafitinib	-0.0671019	-0.0766853	2.37966	0
CAGATCATCTTTGCGC-1_1	Intermediate	Erdafitinib	0.127021	0.151751	2.50079	0
CAGATTGAGAGGGTAA-1_1	Intermediate	Erdafitinib	-0.339571	-0.0505113	0	0
CAGATTGAGCCATTTG-1_1	Basal	Erdafitinib	0.16588	0.0394523	1.80862	0
CAGATTGGTCACTCGG-1_1	Intermediate	Erdafitinib	-0.00176246	-0.0183884	2.12586	0
CAGATTGTCATCTCTA-1_1	Intermediate	Erdafitinib	-0.0610107	-0.10527	0	0
CAGATTGTCTTCCCAG-1_1	Intermediate	Erdafitinib	0.13155	-0.0309722	1.94831	0
CAGCAATAGCTCACTA-1_1	Basal	Erdafitinib	0.808689	-0.186863	2.95138	0
CAGCAATAGCTGTTCA-1_1	Basal	Erdafitinib	0.829469	-0.0649312	3.1365	0
CAGCAATAGGGACACT-1_1	Intermediate	Erdafitinib	-0.23262	0.366671	0.723086	0
CAGCAATCAGCTGAGA-1_1	Intermediate	Erdafitinib	0.245453	-0.251258	2.50593	0
CAGCAATGTGATGTAA-1_1	Intermediate	Erdafitinib	0.0933878	0.225492	2.82211	0
CAGCAATGTGCCTTCT-1_1	Intermediate	Erdafitinib	0.289743	0.144393	3.07774	0
CAGCACGAGCCATGCC-1_1	Intermediate	Erdafitinib	0.304951	0.152695	2.85301	0
CAGCACGAGTCGCCCA-1_1	Basal	Erdafitinib	0.648032	-0.280869	2.93053	0
CAGCACGTCGTAACAC-1_1	Luminal	Erdafitinib	-0.0709266	0.221796	0	0
CAGCAGCAGGTTGAGC-1_1	Intermediate	Erdafitinib	0.350367	0.161137	2.85025	0
CAGCAGCCAGCCTTCT-1_1	Intermediate	Erdafitinib	0.0778053	0.368683	2.26263	0
CAGCAGCCATACTTTC-1_1	Intermediate	Erdafitinib	0.292137	-0.131895	2.9387	0
CAGCAGCTCTTTGATC-1_1	Intermediate	Erdafitinib	0.0255907	0.0875768	0	0
CAGCGTGCATGACTTG-1_1	Luminal	Erdafitinib	0.544875	0.468465	2.61905	0
CAGCGTGTCTGCTCTG-1_1	Intermediate	Erdafitinib	0.415008	0.136743	3.08543	0
CAGGCCACAACACGAG-1_1	Intermediate	Erdafitinib	-0.0682229	-0.247816	1.76051	0
CAGGCCACAGCGAACA-1_1	Luminal	Erdafitinib	-0.326388	0.264815	0	0
CAGGGCTCAAGCCATT-1_1	Intermediate	Erdafitinib	-0.00340664	0.0336385	0	0
CAGGTATTCGGCATTA-1_1	Intermediate	Erdafitinib	0.319474	-0.0350568	2.17318	0
CAGTGCGAGAGAGTTT-1_1	Intermediate	Erdafitinib	0.487496	-0.0291452	2.85578	0
CAGTGCGAGCCTCTTC-1_1	Intermediate	Erdafitinib	0.429107	0.135719	3.24827	0
CAGTGCGAGGGTGAAA-1_1	Intermediate	Erdafitinib	0.117495	0.247461	2.09409	0
CAGTGCGCACCTAAAC-1_1	Intermediate	Erdafitinib	0.156349	0.141709	3.07904	0
CAGTGCGGTGTATCCA-1_1	Luminal	Erdafitinib	-0.0645029	0.0989407	2.28703	0
CAGTGCGTCGACGATT-1_1	Intermediate	Erdafitinib	0.270686	0.0579002	2.28307	0
CAGTTAGAGACGGTCA-1_1	Luminal	Erdafitinib	0.0148939	0.70084	0	3.14602
CAGTTAGAGCACCAGA-1_1	Intermediate	Erdafitinib	0.145752	-0.115752	0	0
CAGTTAGAGTGGTTCT-1_1	Intermediate	Erdafitinib	0.519273	0.0799939	3.17611	0
CAGTTAGCACGCGTCA-1_1	Basal	Erdafitinib	0.550868	-0.100289	2.83693	0
CAGTTAGCAGTCCCGA-1_1	Intermediate	Erdafitinib	0.282281	0.0152987	3.02709	0
CAGTTAGCATTGCTGA-1_1	Intermediate	Erdafitinib	0.0536324	0.680873	2.4098	0
CAGTTAGGTCTAGGTT-1_1	Intermediate	Erdafitinib	0.236816	0.148439	2.33698	0
CAGTTAGGTCTCTCAC-1_1	Luminal	Erdafitinib	0.231839	0.322665	2.26314	0
CAGTTCCAGGTGTGAC-1_1	Luminal	Erdafitinib	0.127604	0.329363	2.44853	1.39969
CAGTTCCCAAAGCTCT-1_1	Intermediate	Erdafitinib	0.0922409	0.001045	2.80951	0
CAGTTCCCAATAGTGA-1_1	Intermediate	Erdafitinib	0.315481	0.0869793	3.03122	0
CAGTTCCCACCAGCTG-1_1	Intermediate	Erdafitinib	0.0631261	0.2412	2.31997	0
CAGTTCCGTGCCGTTG-1_1	Intermediate	Erdafitinib	0.359791	-0.043389	1.6096	0
CATAAGCAGGATCACG-1_1	Intermediate	Erdafitinib	-0.241386	-0.347628	0	0
CATAAGCTCTGGCCTT-1_1	Intermediate	Erdafitinib	0.108471	-0.0176202	1.98858	0
CATACAGAGTCGCTAT-1_1	Intermediate	Erdafitinib	-0.0663144	0.19567	2.62615	0
CATACAGTCTCTCCGA-1_1	Intermediate	Erdafitinib	0.208847	-0.0147729	2.39998	0
CATACCCCATGACAGG-1_1	Intermediate	Erdafitinib	-0.278506	-0.107721	0	0
CATACCCGTGATCATC-1_1	Luminal	Erdafitinib	-0.258493	0.886469	0	4.17218
CATACCCTCTAAGAAG-1_1	Intermediate	Erdafitinib	0.320106	0.131637	0	0
CATACTTCAATTCTTC-1_1	Luminal	Erdafitinib	-0.177437	0.658288	1.39267	3.03891
CATACTTCAGAGGTTG-1_1	Intermediate	Erdafitinib	0.270027	0.119476	2.5424	0.812996
CATACTTCATCACCAA-1_1	Intermediate	Erdafitinib	0.398643	-0.0508986	2.99604	0
CATACTTTCACCTTGC-1_1	Intermediate	Erdafitinib	0.236195	0.0441253	1.61652	0
CATACTTTCGTGCATA-1_1	Intermediate	Erdafitinib	-0.19564	0.0187519	0	0
CATAGACCAAACACCT-1_1	Basal	Erdafitinib	0.809708	0.0549709	2.71104	0
CATAGACCAAGCTGTT-1_1	Basal	Erdafitinib	0.466327	0.182739	3.25357	0
CATAGACGTTTGACAC-1_1	Intermediate	Erdafitinib	0.242055	-0.0129287	2.42318	0
CATCAAGAGAGCAAGA-1_1	Intermediate	Erdafitinib	0.0624782	0.0785874	2.99932	0
CATCAAGAGCATGGGT-1_1	Basal	Erdafitinib	0.213885	0.0670831	2.50081	0
CATCAAGGTGCAGTGA-1_1	Intermediate	Erdafitinib	0.119979	0.031755	1.26358	0
CATCCACAGAGAGCGG-1_1	Intermediate	Erdafitinib	-0.343318	0.0245588	0	0
CATCCACCACTCCGGA-1_1	Basal	Erdafitinib	0.821102	0.0126262	3.25703	0
CATCCACCATCATGAC-1_1	Intermediate	Erdafitinib	0.306453	0.160998	3.15807	0
CATCCACCATCCGAGC-1_1	Intermediate	Erdafitinib	-0.160857	0.0766213	0	0
CATCCACGTCGCATTA-1_1	Intermediate	Erdafitinib	-0.0629316	0.069449	1.96818	0
CATCCACTCAATCTCT-1_1	Intermediate	Erdafitinib	0.29251	0.0734714	3.65017	0
CATCCACTCCGATCTC-1_1	Intermediate	Erdafitinib	0.568386	0.0528253	3.51215	0
CATCCCAAGGTTCAGG-1_1	Intermediate	Erdafitinib	0.267436	0.384327	2.3665	1.07568
CATCCCACATTGTGCA-1_1	Intermediate	Erdafitinib	0.629251	-0.14452	3.65143	0
CATCCGTCAGACGATG-1_1	Intermediate	Erdafitinib	0.0897485	0.294195	1.63173	0
CATCCGTCAGCCATTA-1_1	Intermediate	Erdafitinib	0.847383	0.600529	0	0
CATCCGTTCACTGAAC-1_1	Basal	Erdafitinib	0.295217	-0.191126	2.54057	0
CATCCGTTCTATCGCC-1_1	Intermediate	Erdafitinib	0.556836	0.0214836	3.6059	0
CATCGCTCACGATTCA-1_1	Intermediate	Erdafitinib	0.205143	0.281715	2.36448	0
CATCGCTCAGCGAGTA-1_1	Intermediate	Erdafitinib	0.149525	-0.0554021	2.52231	0
CATCGCTTCAAATGCC-1_1	Intermediate	Erdafitinib	-0.0476891	0.0174022	2.65887	0
CATCGCTTCATCTACT-1_1	Luminal	Erdafitinib	-0.231516	0.117897	0	2.64297
CATCGGGAGACATCCT-1_1	Intermediate	Erdafitinib	-0.241733	0.152336	1.4422	0
CATCGGGGTGGATACG-1_1	Intermediate	Erdafitinib	-0.196616	0.0804345	1.85745	0
CATCGGGTCAAGCTGT-1_1	Intermediate	Erdafitinib	0.39844	0.123453	2.74119	0
CATCGGGTCCATTCAT-1_1	Intermediate	Erdafitinib	0.097705	0.36974	2.56976	0
CATCGTCAGACATACA-1_1	Intermediate	Erdafitinib	-0.302666	-0.28921	0	0
CATCGTCAGCAAATCA-1_1	Intermediate	Erdafitinib	0.340963	-0.00722127	3.31946	0
CATCGTCAGCGTGAGT-1_1	Luminal	Erdafitinib	-0.0617945	0.0220823	2.64479	0
CATCGTCCATGTCAGT-1_1	Intermediate	Erdafitinib	0.230866	0.0536752	2.62761	0
CATGAGTAGCAAGTCG-1_1	Intermediate	Erdafitinib	0.481552	-0.125745	2.70861	0
CATGAGTCACTGTGTA-1_1	Intermediate	Erdafitinib	0.240369	0.189043	2.15149	0
CATGAGTGTGCAACGA-1_1	Intermediate	Erdafitinib	0.244462	0.196398	2.62675	0
CATGCAAAGACATATG-1_1	Intermediate	Erdafitinib	-0.21294	0.258853	0	0
CATGCAAAGCGCCTAC-1_1	Intermediate	Erdafitinib	0.588457	-0.0263699	3.94044	0
CATGCAACACAGTACT-1_1	Basal	Erdafitinib	-0.0856511	-0.0403463	0.242849	0
CATGCAACAGAGGGTT-1_1	Intermediate	Erdafitinib	0.302279	0.0352257	1.90667	0
CATGCAACATGGACAG-1_1	Intermediate	Erdafitinib	0.342808	0.0726743	2.85576	0
CATGCAATCGAAATCC-1_1	Intermediate	Erdafitinib	0.244858	-0.0456867	3.03048	0
CATGCAATCTAAGCCA-1_1	Intermediate	Erdafitinib	0.305126	0.0478179	2.80659	0
CATGCCTAGTGAGGCT-1_1	Intermediate	Erdafitinib	0.232682	0.258408	2.48217	0
CATGCCTCAGCTGTGC-1_1	Basal	Erdafitinib	0.927618	-0.137746	3.32311	0
CATGCCTTCAGACTGT-1_1	Intermediate	Erdafitinib	0.0748328	0.0233195	1.94471	0
CATGCCTTCCATAGGT-1_1	Luminal	Erdafitinib	0.521464	-0.0255815	2.91706	0
CATGCGGAGTGGACTG-1_1	Intermediate	Erdafitinib	-0.334964	0.234159	0	0
CATGCGGGTCTGTAAC-1_1	Intermediate	Erdafitinib	0.298505	-0.00248103	2.76055	0
CATGCTCGTAAGATAC-1_1	Intermediate	Erdafitinib	0.378275	-0.167718	1.79657	0
CATGCTCGTACGAGCA-1_1	Intermediate	Erdafitinib	0.0706227	0.147179	2.48948	0
CATGCTCGTGAATAAC-1_1	Luminal	Erdafitinib	-0.00721159	0.41856	2.52642	0
CATGCTCTCAGTCCGG-1_1	Intermediate	Erdafitinib	0.393387	-0.0568411	2.76628	0
CATGGATGTCATAACC-1_1	Basal	Erdafitinib	0.00797709	0.170589	2.49209	0
CATGGTAAGCACCTGC-1_1	Intermediate	Erdafitinib	0.0616665	0.0500256	2.10517	0
CATGGTAAGCTAAATG-1_1	Intermediate	Erdafitinib	0.0110776	0.155618	2.72603	0
CATGGTAGTACAAGTA-1_1	Intermediate	Erdafitinib	-0.0815065	0.0385853	2.3293	0
CATGGTATCTGTAAGC-1_1	Intermediate	Erdafitinib	0.0411195	0.0728663	0	0
CATTCATCACAGCGCT-1_1	Intermediate	Erdafitinib	0.344713	0.107301	3.65554	0
CATTCATCACCATAAC-1_1	Intermediate	Erdafitinib	0.512797	0.0121842	3.7852	0
CATTCATCAGAGAATT-1_1	Luminal	Erdafitinib	0.090279	0.194089	2.21449	1.29628
CATTCATCAGCGTGCT-1_1	Luminal	Erdafitinib	0.239558	0.110435	2.35106	1.56834
CATTCCGAGCAGCCCT-1_1	Basal	Erdafitinib	0.376091	-0.0374407	2.79375	0
CATTCCGAGGCAGGTT-1_1	Intermediate	Erdafitinib	0.188216	-0.0630361	2.45796	0
CATTCCGTCCGTGTGG-1_1	Intermediate	Erdafitinib	0.0734803	0.208656	0	0
CATTCTAAGCAGGGAG-1_1	Intermediate	Erdafitinib	0.0661614	-0.054691	1.99982	0
CATTCTACACCGTGCA-1_1	Intermediate	Erdafitinib	0.0268325	-0.110467	2.5327	0
CATTCTAGTCGCGTTG-1_1	Intermediate	Erdafitinib	0.565672	-0.0526651	3.13279	0
CATTCTATCCTACCGT-1_1	Intermediate	Erdafitinib	0.284116	-0.0305259	2.99666	0
CATTGAGAGAATCCCT-1_1	Intermediate	Erdafitinib	0.0324495	0.315758	2.47497	0
CATTGAGCAAATGAAC-1_1	Intermediate	Erdafitinib	0.327345	-0.0264437	2.15566	0
CATTGAGCATACTTTC-1_1	Intermediate	Erdafitinib	0.96295	-0.0302363	2.75918	0
CATTGAGTCCACGGGT-1_1	Intermediate	Erdafitinib	0.158277	-0.0165552	2.35692	0
CATTGAGTCGATTGGT-1_1	Luminal	Erdafitinib	-0.22792	0.443959	0	2.70581
CATTGAGTCGGCCCAA-1_1	Basal	Erdafitinib	1.77142	0.294824	4.76264	0
CATTGAGTCTCATGGA-1_1	Intermediate	Erdafitinib	-0.225911	-0.0104277	0	0
CATTGCCAGGAACGAA-1_1	Basal	Erdafitinib	0.492219	-0.146152	2.9933	0
CATTGCCCAACAAGAT-1_1	Luminal	Erdafitinib	0.161546	0.387064	2.32256	1.19405
CATTGCCGTCGCGTCA-1_1	Intermediate	Erdafitinib	-0.234483	0.128394	1.15111	0
CATTGCCTCATGAAAG-1_1	Intermediate	Erdafitinib	-0.0924915	-0.0958488	1.57475	0
CATTGCCTCGTGGGTC-1_1	Intermediate	Erdafitinib	-0.0372141	0.124366	2.25331	0
CATTGTTCAACAGATA-1_1	Intermediate	Erdafitinib	-0.208593	0.129721	0	0
CATTGTTCAAGCGAAC-1_1	Basal	Erdafitinib	0.0972372	-0.209176	0	0
CATTGTTGTGAGATCG-1_1	Intermediate	Erdafitinib	0.327475	0.225143	2.76594	0
CATTGTTTCATAAGGA-1_1	Intermediate	Erdafitinib	-0.0409584	-0.0135259	3.19787	0
CATTGTTTCTGAGATC-1_1	Intermediate	Erdafitinib	0.0358768	0.143723	2.29572	0
CATTTCAAGCATACTC-1_1	Intermediate	Erdafitinib	-0.0407247	0.0559644	2.69631	0
CATTTCAAGGGACCAT-1_1	Luminal	Erdafitinib	0.0891465	-0.117326	1.40546	0
CATTTCACAACAGAGC-1_1	Intermediate	Erdafitinib	0.162798	-0.316493	0	0
CATTTCACAGCGTGAA-1_1	Intermediate	Erdafitinib	0.669025	-0.0182742	2.08656	0
CATTTCAGTTTCAGAC-1_1	Intermediate	Erdafitinib	-0.116755	0.180687	2.00024	0
CATTTCATCCAGGACC-1_1	Intermediate	Erdafitinib	-0.176745	0.281473	1.54631	0
CCAAGCGCATACTGTG-1_1	Intermediate	Erdafitinib	-0.200192	-0.295236	0	0
CCAAGCGGTCACAGTT-1_1	Intermediate	Erdafitinib	0.330997	0.0520918	2.12197	0
CCAATGAGTGATCATC-1_1	Luminal	Erdafitinib	0.356649	0.40228	0	2.51372
CCAATGAGTGGGTTGA-1_1	Intermediate	Erdafitinib	0.00869484	0.10822	2.17258	0
CCAATGATCTAACGCA-1_1	Luminal	Erdafitinib	0.141585	0.57508	2.21781	2.46578
CCAATTTAGAGTGTTA-1_1	Intermediate	Erdafitinib	0.391015	0.04089	2.52739	0
CCAATTTAGCTTCTAG-1_1	Intermediate	Erdafitinib	-0.359416	0.141941	0	0
CCAATTTCAGGCGAAT-1_1	Intermediate	Erdafitinib	0.20097	0.0672789	2.04329	0
CCAATTTCATAGAGGC-1_1	Luminal	Erdafitinib	0.218937	0.759137	2.93183	0
CCAATTTCATCTTCGC-1_1	Basal	Erdafitinib	1.03845	0.191462	3.11458	0
CCAATTTGTCACGACC-1_1	Intermediate	Erdafitinib	-0.282578	-0.306649	0	0
CCAATTTGTGTTACAC-1_1	Luminal	Erdafitinib	-0.0642116	0.148668	1.17402	0.556749
CCAATTTGTTGGGAAC-1_1	Intermediate	Erdafitinib	0.0951372	0.133467	2.06354	0
CCAATTTTCGCGCTGA-1_1	Intermediate	Erdafitinib	0.15721	-0.154792	0	0
CCACAAAAGTCGGCAA-1_1	Intermediate	Erdafitinib	0.483545	-0.0146213	2.97946	0
CCACAAAAGTGCCTCG-1_1	Intermediate	Erdafitinib	-0.176567	0.273527	1.88567	0
CCACAAATCGATCCCT-1_1	Intermediate	Erdafitinib	0.352759	0.114128	3.12146	0
CCACACTAGCACGTCC-1_1	Intermediate	Erdafitinib	0.621199	0.0259911	3.21849	0
CCACACTCACGCTGAC-1_1	Basal	Erdafitinib	0.135531	0.069535	1.06064	0
CCACACTCACTTGGGC-1_1	Intermediate	Erdafitinib	0.490476	-0.060237	2.15229	0
CCACACTCATACAGGG-1_1	Intermediate	Erdafitinib	0.534551	0.228168	2.05358	0
CCACACTGTCCGTTTC-1_1	Basal	Erdafitinib	0.5355	-0.0554782	2.61787	0
CCACACTGTTAAGGGC-1_1	Intermediate	Erdafitinib	0.868897	-0.113278	3.20213	0
CCACACTGTTAATCGC-1_1	Intermediate	Erdafitinib	0.234394	0.0294837	2.86152	0
CCACACTTCGTGTTCC-1_1	Intermediate	Erdafitinib	0.489128	-0.0673615	2.6388	0
CCACCATAGGTAGCCA-1_1	Intermediate	Erdafitinib	0.477518	0.0647559	3.04208	0
CCACCATGTAGACAAT-1_1	Intermediate	Erdafitinib	0.0791687	0.156715	2.471	0
CCACCATGTTGCGAAG-1_1	Intermediate	Erdafitinib	0.112609	-0.181136	1.37744	0
CCACCATTCAAGTGGG-1_1	Luminal	Erdafitinib	-0.15646	0.844977	1.71372	0
CCACCATTCTTCTCAA-1_1	Intermediate	Erdafitinib	-0.0253478	-0.192063	2.59501	0
CCACGAGCAATGAGCG-1_1	Intermediate	Erdafitinib	0.144343	0.0847292	2.33195	0
CCACGAGCATAGTCAC-1_1	Intermediate	Erdafitinib	0.0981782	0.148795	0	0
CCACGAGGTCGGCCTA-1_1	Intermediate	Erdafitinib	8.6e-05	0.220208	0	0
CCACGAGTCGCTGCGA-1_1	Basal	Erdafitinib	0.874739	-0.127454	2.94198	0
CCACGTTAGCTTGTTG-1_1	Intermediate	Erdafitinib	0.241058	0.441518	2.28942	1.16854
CCACGTTCATATGCGT-1_1	Intermediate	Erdafitinib	-0.055161	-0.169284	2.22914	0
CCACGTTCATCGCTCT-1_1	Intermediate	Erdafitinib	0.0871741	0.110847	2.48047	0
CCACGTTGTCGTGGAA-1_1	Intermediate	Erdafitinib	0.469683	0.186922	2.97891	0
CCACGTTTCACCTTAT-1_1	Intermediate	Erdafitinib	0.127332	-0.412987	2.91435	0
CCACTTGCAAATGCGG-1_1	Luminal	Erdafitinib	-0.212283	0.479027	0	0
CCACTTGCACTCAAGT-1_1	Luminal	Erdafitinib	-0.0808445	0.381863	2.1954	0
CCACTTGGTCAGGCAA-1_1	Intermediate	Erdafitinib	0.425265	0.280048	3.54017	0
CCACTTGGTCCGTACG-1_1	Intermediate	Erdafitinib	0.435051	0.0248035	1.8684	0
CCATAAGAGTCATCCA-1_1	Intermediate	Erdafitinib	0.329997	0.170612	3.27872	0
CCATAAGAGTTGGGAC-1_1	Intermediate	Erdafitinib	-0.192061	0.0220857	0	0
CCATAAGCAACGATCT-1_1	Intermediate	Erdafitinib	0.0772286	0.219331	0	0
CCATAAGCAGATCACT-1_1	Intermediate	Erdafitinib	-0.117309	0.0218488	1.16201	0
CCATAAGGTGCTAGCC-1_1	Basal	Erdafitinib	0.976258	0.156122	2.05804	0
CCATAAGGTGGCGTAA-1_1	Basal	Erdafitinib	1.13527	0.32812	1.82852	0
CCATAAGTCTTGTTAC-1_1	Intermediate	Erdafitinib	0.296164	0.272213	2.59303	0.864777
CCATCACAGAGATTCA-1_1	Intermediate	Erdafitinib	-0.25989	0.179935	0	0
CCATCACAGAGGTCAC-1_1	Basal	Erdafitinib	0.686311	-0.0726215	2.74196	0
CCATCACCAAGTATCC-1_1	Intermediate	Erdafitinib	0.114847	-0.365925	0	0
CCATCACCAGTAGAGC-1_1	Intermediate	Erdafitinib	-0.454285	0.208852	0	0
CCATCACGTTGCCGAC-1_1	Intermediate	Erdafitinib	-0.206712	-0.175782	0	0
CCATCACTCTCATTAC-1_1	Basal	Erdafitinib	0.762782	0.0282102	3.24111	0
CCATCACTCTGCGGCA-1_1	Intermediate	Erdafitinib	0.332895	-0.0105314	3.20259	0
CCCAACTAGAATTTGG-1_1	Luminal	Erdafitinib	-0.221536	1.15096	0	4.27384
CCCAACTCACAATTCG-1_1	Intermediate	Erdafitinib	0.0798836	-0.369375	0	0
CCCAACTCACCAGTTA-1_1	Luminal	Erdafitinib	-0.0680513	0.191883	2.125	0
CCCAACTGTAGCTGAG-1_1	Luminal	Erdafitinib	0.400993	0.813416	2.8623	2.22471
CCCAACTGTTCTGACA-1_1	Intermediate	Erdafitinib	0.376543	-0.184153	2.55093	0
CCCAACTTCAGCTGTA-1_1	Intermediate	Erdafitinib	0.17959	0.288229	3.09625	0
CCCATTGAGGTTACAA-1_1	Intermediate	Erdafitinib	0.104006	0.0864327	2.47462	0
CCCATTGCAGTCAGAG-1_1	Basal	Erdafitinib	0.511297	-0.0454017	2.525	0
CCCGAAGCAAGTGGAC-1_1	Basal	Erdafitinib	0.839631	0.0718847	2.81091	0
CCCGAAGCACCAGCGT-1_1	Intermediate	Erdafitinib	0.378966	-0.0597696	2.82377	0
CCCGGAAAGGACAGCT-1_1	Luminal	Erdafitinib	0.437617	0.318909	2.61044	1.64898
CCCGGAAAGTGAGGCT-1_1	Intermediate	Erdafitinib	0.162615	-0.137587	2.81917	0
CCCGGAAGTTTCTTAC-1_1	Intermediate	Erdafitinib	0.105188	-0.005616	2.95915	0
CCCGGAATCACATCAG-1_1	Intermediate	Erdafitinib	0.0161261	0.12067	1.4093	0
CCCGGAATCCAACCAA-1_1	Luminal	Erdafitinib	-0.0439658	0.210305	3.02692	0
CCCTAACAGGGCAGAG-1_1	Intermediate	Erdafitinib	-0.0303902	0.0776056	1.23744	0
CCCTAACAGGTGATCG-1_1	Intermediate	Erdafitinib	-0.238345	-0.13477	0	0
CCCTAACAGTAACAGT-1_1	Luminal	Erdafitinib	0.469847	0.178079	3.14405	2.4931
CCCTAACCAAACTCTG-1_1	Luminal	Erdafitinib	0.0933571	0.335752	2.21194	1.62269
CCCTAACCAACACACT-1_1	Luminal	Erdafitinib	-0.221059	0.586478	0	2.43223
CCCTAACCACTAAACC-1_1	Intermediate	Erdafitinib	0.0232676	-0.0588991	1.19197	0
CCCTAACCATTCCTCG-1_1	Intermediate	Erdafitinib	0.29421	-0.00267425	2.23434	0
CCCTAACGTAACAGTA-1_1	Intermediate	Erdafitinib	-0.00103888	0.184166	1.63222	0
CCCTAACGTATCCTTT-1_1	Intermediate	Erdafitinib	0.586026	0.103471	3.11581	0
CCCTAACGTGAGTAAT-1_1	Intermediate	Erdafitinib	0.109715	0.137942	2.42531	0
CCCTAACGTTGCAAGG-1_1	Basal	Erdafitinib	1.08608	-0.0994661	3.56403	0
CCCTAACTCCGAAGGA-1_1	Intermediate	Erdafitinib	-0.232342	0.213631	0.847298	0
CCCTCAACAAATACAG-1_1	Intermediate	Erdafitinib	0.201105	0.165707	3.18168	0
CCCTCAACACCCTAGG-1_1	Luminal	Erdafitinib	0.0175114	0.484647	2.65887	0
CCCTCAATCAAGCCTA-1_1	Intermediate	Erdafitinib	0.190553	0.312183	2.16585	0
CCCTCAATCAGGACAG-1_1	Basal	Erdafitinib	1.06856	0.0598331	3.09477	0
CCCTCAATCCCAATAG-1_1	Basal	Erdafitinib	1.24002	-0.171773	3.67366	0
CCCTCAATCTCGCTCA-1_1	Intermediate	Erdafitinib	-0.099403	0.267884	1.2533	0
CCCTCAATCTGCACCT-1_1	Intermediate	Erdafitinib	0.833469	0.242218	3.36588	0
CCCTCTCAGTCTGGTT-1_1	Intermediate	Erdafitinib	0.110659	-0.181053	2.82422	0
CCCTCTCAGTTCACTG-1_1	Intermediate	Erdafitinib	0.343322	-0.101601	2.85247	0
CCCTCTCCACTCCCTA-1_1	Intermediate	Erdafitinib	0.343677	0.0759502	2.69958	0
CCCTCTCGTCCACATA-1_1	Intermediate	Erdafitinib	0.307336	-0.0579297	2.9951	0
CCCTGATAGGGAGTGG-1_1	Intermediate	Erdafitinib	0.31135	-0.196487	2.37724	0
CCCTGATAGTATGTAG-1_1	Intermediate	Erdafitinib	-0.174647	-0.301706	0	0
CCCTGATCATGCCATA-1_1	Intermediate	Erdafitinib	0.351181	0.300434	1.81119	0
CCCTGATGTATATGGA-1_1	Intermediate	Erdafitinib	0.328405	-0.0243227	1.25887	0
CCCTGATGTATCATGC-1_1	Intermediate	Erdafitinib	0.312382	-0.019131	2.95569	0
CCCTGATGTTCCAGGC-1_1	Intermediate	Erdafitinib	0.688316	-0.202004	3.077	0
CCCTTAGGTATAGGAT-1_1	Intermediate	Erdafitinib	0.378566	0.117722	3.21581	0
CCCTTAGTCAGCCCAG-1_1	Basal	Erdafitinib	0.4611	0.249711	2.77498	0
CCGAACGAGCAACTCT-1_1	Intermediate	Erdafitinib	0.452804	-0.211674	2.89434	0
CCGAACGCAGGATCTT-1_1	Luminal	Erdafitinib	-0.280297	0.143368	1.10831	0
CCGAACGGTTCCCAAA-1_1	Intermediate	Erdafitinib	0.0700602	0.342553	0	0
CCGATCTGTGCCCAGT-1_1	Intermediate	Erdafitinib	0.0399193	-0.0328064	1.50371	0
CCGATCTTCAATGCAC-1_1	Luminal	Erdafitinib	-0.273745	0.304678	0	0
CCGATGGAGCAGTAAT-1_1	Luminal	Erdafitinib	0.278137	0.150605	2.58955	0
CCGATGGAGTCAGCGA-1_1	Intermediate	Erdafitinib	-0.0628014	0.0664286	2.54741	0
CCGCAAGAGCGAGTCA-1_1	Intermediate	Erdafitinib	0.225964	-0.256744	2.00564	0
CCGCAAGAGTGCCTCG-1_1	Intermediate	Erdafitinib	0.313468	-0.0172678	2.29662	0
CCGCAAGCAACCGCCA-1_1	Luminal	Erdafitinib	-0.0179827	0.815212	2.79058	2.41535
CCGCAAGCACTTGGCG-1_1	Luminal	Erdafitinib	-0.202958	0.605027	0	4.10109
CCGCAAGCAGTCAGAG-1_1	Intermediate	Erdafitinib	0.461258	0.116354	2.825	0
CCGCAAGGTCCAGAAG-1_1	Intermediate	Erdafitinib	0.265736	-0.0932428	0	0
CCGCAAGGTGCAAGAC-1_1	Intermediate	Erdafitinib	0.0945476	-0.244128	2.10533	0
CCGCAAGGTTAGGACG-1_1	Luminal	Erdafitinib	-0.00489575	0.131687	2.19068	1.17049
CCGCAAGTCAAGTCTG-1_1	Basal	Erdafitinib	0.533725	-0.0842828	2.45125	0
CCGGACAAGACTCAAA-1_1	Intermediate	Erdafitinib	-0.193662	0.256813	0	0
CCGGACAAGCGCCCAT-1_1	Intermediate	Erdafitinib	0.462183	-0.0173637	3.70709	0
CCGGACACATTGTAGC-1_1	Luminal	Erdafitinib	0.0831425	0.115516	2.2342	0.784491
CCGGACAGTAGATTAG-1_1	Intermediate	Erdafitinib	0.625057	0.0858378	2.20509	0
CCGGACAGTGTCCAAT-1_1	Luminal	Erdafitinib	0.376188	0.102292	2.68982	0
CCGGACATCTCCGTGT-1_1	Basal	Erdafitinib	1.07117	0.126986	3.43932	0
CCGGGTACACGCGGTT-1_1	Luminal	Erdafitinib	-0.0366623	0.300263	1.84709	0.395804
CCGGGTACACGTAACT-1_1	Intermediate	Erdafitinib	0.241792	0.142154	2.94028	0
CCGGGTAGTACCAGAG-1_1	Intermediate	Erdafitinib	-0.471191	-0.0426675	0.160428	0
CCGGGTAGTGGAGAAA-1_1	Intermediate	Erdafitinib	-0.0310418	-0.212556	0	0
CCGGTAGCAGACGCTC-1_1	Luminal	Erdafitinib	0.389966	0.296172	2.60173	1.12531
CCGGTAGGTAGCACAG-1_1	Intermediate	Erdafitinib	0.508839	-0.285053	2.90859	0
CCGGTGAAGCCTGAAG-1_1	Basal	Erdafitinib	0.719183	0.139063	3.02381	0
CCGGTGAAGTACAGCG-1_1	Intermediate	Erdafitinib	0.109995	-0.420293	1.01152	0
CCGGTGACATGACACT-1_1	Intermediate	Erdafitinib	0.534333	-0.131754	2.94966	0
CCGGTGAGTACGATTC-1_1	Intermediate	Erdafitinib	0.115641	-0.337041	2.46457	0
CCGGTGATCGCGGACT-1_1	Intermediate	Erdafitinib	0.429942	0.199279	3.64057	0
CCGGTGATCGTTGTAG-1_1	Intermediate	Erdafitinib	0.417618	-0.0169323	2.96524	0
CCGTAGGAGGCATTTC-1_1	Intermediate	Erdafitinib	0.661574	0.674834	2.52951	0
CCGTAGGCAAAGACGC-1_1	Intermediate	Erdafitinib	1.01104	-0.0255024	3.73639	0
CCGTAGGCAGAGCTAG-1_1	Intermediate	Erdafitinib	-0.105245	0.188666	1.85078	0
CCGTAGGCATCTTAGG-1_1	Basal	Erdafitinib	0.750806	0.0580216	2.2547	0
CCGTAGGTCGCTCTAC-1_1	Luminal	Erdafitinib	0.243221	0.112478	2.47501	0
CCGTTCAGTTACGATC-1_1	Intermediate	Erdafitinib	-0.260032	-0.102388	0	0
CCGTTCATCTTCTCAA-1_1	Luminal	Erdafitinib	-0.188913	0.853972	1.63988	2.59999
CCTAACCCAACGGTAG-1_1	Luminal	Erdafitinib	0.241836	0.0338038	2.90675	0
CCTAACCGTAGGTGCA-1_1	Luminal	Erdafitinib	0.16164	0.210491	1.84284	0
CCTAACCTCAGACAAA-1_1	Intermediate	Erdafitinib	0.240942	0.256772	2.74972	0
CCTAACCTCATGCATG-1_1	Intermediate	Erdafitinib	-0.208702	0.0626236	0	0
CCTAAGAAGGAATCGC-1_1	Intermediate	Erdafitinib	0.0262862	0.253318	2.27043	0
CCTAAGACAAAGGTTA-1_1	Luminal	Erdafitinib	-0.216318	0.55877	0	0
CCTAAGACACACCGAC-1_1	Luminal	Erdafitinib	0.166402	0.427317	2.06482	2.06482
CCTAAGACAGACCCGT-1_1	Basal	Erdafitinib	0.710772	-0.244956	1.87049	1.04045
CCTAAGACAGACTCTA-1_1	Luminal	Erdafitinib	-0.238364	1.3896	0	4.21459
CCTAAGAGTATGCTAC-1_1	Intermediate	Erdafitinib	0.372202	-0.223812	2.80287	0
CCTAAGATCATCTGTT-1_1	Intermediate	Erdafitinib	0.578899	0.0111835	2.71657	0
CCTACGTAGAAGTCCG-1_1	Intermediate	Erdafitinib	-0.0835422	0.11185	1.98492	0
CCTACGTAGCATAGGC-1_1	Luminal	Erdafitinib	-0.227508	0.322742	0	3.68285
CCTACGTAGCTGTGCC-1_1	Intermediate	Erdafitinib	0.640247	0.237558	2.30782	1.39066
CCTACGTAGTCGAATA-1_1	Intermediate	Erdafitinib	0.318213	0.0543028	3.06475	0
CCTACGTCAAACTAGA-1_1	Intermediate	Erdafitinib	-0.261625	0.269075	0	0
CCTACGTCAACCCTCT-1_1	Intermediate	Erdafitinib	0.474898	0.0239482	3.03402	0
CCTACGTGTTTGGAAA-1_1	Luminal	Erdafitinib	-0.193613	0.855223	0	3.04072
CCTACGTTCTACTTCA-1_1	Intermediate	Erdafitinib	0.319943	0.0996134	2.59936	0.537498
CCTATCGAGACTGTTC-1_1	Luminal	Erdafitinib	0.431548	0.206128	2.7292	0
CCTATCGCAAGTGTCT-1_1	Luminal	Erdafitinib	-0.242191	0.397746	0	0
CCTCAACAGGTCGCCT-1_1	Intermediate	Erdafitinib	-0.111748	0.385381	1.50958	0
CCTCAACCAACCCGCA-1_1	Intermediate	Erdafitinib	-0.142397	0.304966	1.3456	0
CCTCAACCACTCCCTA-1_1	Intermediate	Erdafitinib	-0.099706	0.251061	0	0
CCTCAACTCCTGTACC-1_1	Intermediate	Erdafitinib	0.343888	-0.16647	2.79544	0
CCTCACAAGGCTTCCG-1_1	Luminal	Erdafitinib	-0.210187	1.05332	0	3.5928
CCTCACACATCAGTGT-1_1	Luminal	Erdafitinib	0.0239719	0.47163	1.71599	1.87791
CCTCACAGTCGTTATG-1_1	Intermediate	Erdafitinib	0.0534044	0.226391	0	0
CCTCACATCAAATGAG-1_1	Intermediate	Erdafitinib	0.144805	0.673637	2.79058	0
CCTCACATCCTCCACA-1_1	Intermediate	Erdafitinib	-0.378274	0.101108	0	0
CCTCACATCCTGTTAT-1_1	Basal	Erdafitinib	0.881119	0.0858326	3.16538	0
CCTCACATCGCTAAAC-1_1	Intermediate	Erdafitinib	0.0771258	-0.245195	1.44023	0
CCTCAGTAGATAGCAT-1_1	Luminal	Erdafitinib	0.264412	0.049228	2.83566	0
CCTCAGTAGCAGGGAG-1_1	Intermediate	Erdafitinib	0.304538	0.137116	3.29422	0
CCTCAGTCAGAGTTCT-1_1	Luminal	Erdafitinib	0.245671	0.32755	1.98208	0
CCTCAGTGTTCATCTT-1_1	Luminal	Erdafitinib	-0.134156	0.192825	2.27251	1.1556
CCTCAGTTCAGTCAGT-1_1	Luminal	Erdafitinib	-0.0417814	0.121893	1.30667	0
CCTCAGTTCCGTAATG-1_1	Intermediate	Erdafitinib	0.304352	0.21901	2.74806	0
CCTCATGAGCTAGAAT-1_1	Intermediate	Erdafitinib	0.271551	-0.0397024	2.30684	0
CCTCATGAGGTGGGTT-1_1	Intermediate	Erdafitinib	0.322905	-0.045482	2.48339	0
CCTCATGCATCATCCC-1_1	Intermediate	Erdafitinib	-0.033405	-0.129299	0	0
CCTCATGGTTGCATAC-1_1	Intermediate	Erdafitinib	0.158004	0.147565	3.45354	0
CCTCATGTCGCTACGG-1_1	Basal	Erdafitinib	0.795278	0.210252	3.10693	0
CCTCCAAAGTATAGGT-1_1	Intermediate	Erdafitinib	-0.0951347	-0.0112903	2.32596	0
CCTCCAACACTTGAAC-1_1	Intermediate	Erdafitinib	-0.0606469	-0.153501	2.28227	0
CCTCCAACAGGAATAT-1_1	Luminal	Erdafitinib	0.0300913	0.45067	2.5432	0
CCTCCAACAGTTCCAA-1_1	Intermediate	Erdafitinib	0.118355	0.0487897	1.86817	0
CCTCCAAGTAAGAACT-1_1	Intermediate	Erdafitinib	0.135061	0.312788	2.65518	0
CCTCCAAGTTGTACGT-1_1	Intermediate	Erdafitinib	-0.244347	0.0789213	0	0
CCTCCTCCATGACCCG-1_1	Basal	Erdafitinib	0.964782	-0.0580009	4.16442	0
CCTCTAGAGAAACTCA-1_1	Basal	Erdafitinib	0.989878	-0.140181	3.36363	0
CCTCTAGAGGCTGTAG-1_1	Intermediate	Erdafitinib	0.0273798	-0.271854	2.14007	0
CCTCTAGAGTACAGCG-1_1	Basal	Erdafitinib	0.840918	-0.170023	3.79278	0
CCTCTAGCAAGCACCC-1_1	Intermediate	Erdafitinib	-0.119308	0.049804	2.50314	0
CCTCTAGCACAGCCAC-1_1	Luminal	Erdafitinib	0.0369008	0.37161	2.44507	1.57476
CCTCTAGTCCATCTCG-1_1	Intermediate	Erdafitinib	-0.167704	0.0348264	0	0
CCTCTAGTCGTGCGAC-1_1	Intermediate	Erdafitinib	0.417028	0.242916	2.92513	0
CCTCTCCAGCTAAGTA-1_1	Intermediate	Erdafitinib	0.695994	-0.180874	2.59463	0
CCTCTCCCAAACAGGC-1_1	Intermediate	Erdafitinib	0.202394	-0.336846	2.04739	0
CCTCTCCGTAGTGGCA-1_1	Luminal	Erdafitinib	0.0848482	0.20843	2.01836	0.361211
CCTCTCCGTGTCCAAT-1_1	Basal	Erdafitinib	1.07875	-0.059672	3.06485	0
CCTCTCCTCATTACCT-1_1	Intermediate	Erdafitinib	0.02164	0.204158	2.68266	0
CCTGCATAGCCAGAGT-1_1	Luminal	Erdafitinib	0.158116	0.521897	2.45324	2.2715
CCTGCATCAGACTGCC-1_1	Intermediate	Erdafitinib	0.25772	-0.0574541	2.34312	0
CCTGCATGTTCAGTAC-1_1	Basal	Erdafitinib	0.411509	0.104133	2.71328	0
CCTGCATGTTGATGTC-1_1	Intermediate	Erdafitinib	0.198716	0.0709005	2.62399	0
CCTGCATTCGACCCAG-1_1	Intermediate	Erdafitinib	0.172699	0.245542	2.65395	0
CCTGTTGAGAGATGCC-1_1	Luminal	Erdafitinib	0.118695	-0.0684388	1.79426	1.25491
CCTGTTGCAGTGGTGA-1_1	Intermediate	Erdafitinib	-0.00182467	0.152867	1.2735	0
CCTGTTGGTGTATTCG-1_1	Intermediate	Erdafitinib	-0.193623	0.000232237	0	0
CCTTCAGAGTACCCTA-1_1	Intermediate	Erdafitinib	-0.254857	0.0160191	1.47408	0
CCTTCAGCACACCAGC-1_1	Intermediate	Erdafitinib	-0.245382	0.268446	0	0
CCTTCAGCACTACCGG-1_1	Intermediate	Erdafitinib	0.314594	0.144894	2.52606	0
CCTTCAGCACTTGGGC-1_1	Luminal	Erdafitinib	0.0858409	-0.156009	2.48828	0
CCTTCAGCAGAGTAAT-1_1	Luminal	Erdafitinib	-0.359614	0.263522	0	0
CCTTCAGCAGCAGTGA-1_1	Intermediate	Erdafitinib	0.152356	0.0373936	2.86479	0
CCTTCAGGTCTCTCAC-1_1	Intermediate	Erdafitinib	0.386638	0.159571	2.97529	0
CCTTCAGGTCTGCGCA-1_1	Intermediate	Erdafitinib	-0.184862	0.12755	2.01161	0
CCTTCAGGTGCTCCGA-1_1	Intermediate	Erdafitinib	0.236653	0.127326	2.74889	0
CCTTCAGGTGTTCGAT-1_1	Luminal	Erdafitinib	0.0964766	0.186523	2.91564	0
CCTTCAGTCATTCGTT-1_1	Basal	Erdafitinib	0.92991	-0.0418852	3.85643	0
CCTTGTGCAGAGTAAT-1_1	Luminal	Erdafitinib	-0.248186	0.832187	0	2.81091
CCTTGTGCAGGCGTTC-1_1	Intermediate	Erdafitinib	0.081223	0.137911	2.65495	0
CCTTGTGTCCGGACGT-1_1	Intermediate	Erdafitinib	0.328709	-0.200103	1.99734	0
CCTTTGGAGAGCCGTA-1_1	Intermediate	Erdafitinib	0.496098	0.258282	3.18866	0
CCTTTGGAGTTCATCG-1_1	Intermediate	Erdafitinib	0.188679	-0.0103266	3.18516	0
CGAAGGAAGCATAGGC-1_1	Luminal	Erdafitinib	-0.00694925	0.920987	2.30349	3.33317
CGAAGGAAGCCTATCA-1_1	Intermediate	Erdafitinib	-0.0950849	0.223102	1.66931	0
CGAAGGACAGGGATAC-1_1	Basal	Erdafitinib	0.524156	0.172945	2.80515	0
CGAAGGAGTACCTAAC-1_1	Intermediate	Erdafitinib	0.437664	-0.241581	2.76707	0
CGAAGTTCACCAGTTA-1_1	Luminal	Erdafitinib	0.226214	0.364198	2.05225	2.05225
CGAAGTTCATGGGCAA-1_1	Basal	Erdafitinib	0.8461	-0.171222	2.43093	0
CGAAGTTGTAGACACG-1_1	Intermediate	Erdafitinib	0.235203	0.280575	2.5068	0
CGAAGTTTCGGAGTAG-1_1	Intermediate	Erdafitinib	-0.236933	-0.101945	0.948672	0
CGAAGTTTCGGCATTA-1_1	Luminal	Erdafitinib	-0.169951	0.839396	0	4.4717
CGAATTGAGCCAGACA-1_1	Intermediate	Erdafitinib	0.211188	0.162108	2.516	0
CGAATTGCAATTGCGT-1_1	Intermediate	Erdafitinib	-0.00290798	0.0360037	2.3571	0
CGAATTGCATATGCGT-1_1	Intermediate	Erdafitinib	0.0607587	0.224332	1.87127	0
CGAATTGCATGGCCAC-1_1	Intermediate	Erdafitinib	0.100953	-0.101697	0	0
CGAATTGGTCGAAGCA-1_1	Basal	Erdafitinib	0.365506	-0.0207168	2.48994	0
CGAATTGTCATCCTGC-1_1	Basal	Erdafitinib	0.452471	0.0294461	1.91881	0
CGAATTGTCCAAATGC-1_1	Intermediate	Erdafitinib	-0.298377	0.123491	0	0
CGACAGCCAATCCAGT-1_1	Intermediate	Erdafitinib	-0.328392	-0.0580299	0	0
CGACAGCCACCTATCC-1_1	Intermediate	Erdafitinib	0.456312	-0.109325	2.74445	0
CGACAGCCACTTCCTG-1_1	Luminal	Erdafitinib	-0.21726	0.615225	0	3.83404
CGACAGCGTCGAGTGA-1_1	Luminal	Erdafitinib	-0.203948	0.789068	1.7492	3.45502
CGACAGCGTCTGTTAG-1_1	Intermediate	Erdafitinib	0.285105	0.177072	2.39986	0
CGACAGCGTTAGGCCC-1_1	Luminal	Erdafitinib	0.6934	-0.0491824	2.80688	0
CGAGAAGGTTAGAAAC-1_1	Intermediate	Erdafitinib	0.307167	0.0270584	2.64954	0
CGAGGAATCCATATGG-1_1	Intermediate	Erdafitinib	-0.303849	-0.105167	0	0
CGAGGAATCCTTATGT-1_1	Luminal	Erdafitinib	0.349016	0.0637978	2.97873	0
CGAGGAATCTCTCGCA-1_1	Intermediate	Erdafitinib	0.531191	0.0266744	2.29622	0
CGAGGAATCTGCGGGT-1_1	Basal	Erdafitinib	0.231351	0.0366076	2.01488	0
CGAGGCTGTGACTCTA-1_1	Basal	Erdafitinib	0.483872	-0.170615	2.80093	0
CGAGGCTGTTCGGACC-1_1	Basal	Erdafitinib	0.109701	-0.0848308	0	0
CGAGTGCAGGAGAGGC-1_1	Basal	Erdafitinib	0.441904	0.16321	2.67836	0
CGAGTGCCACCAGCCA-1_1	Intermediate	Erdafitinib	0.132136	0.134416	2.56017	0.240055
CGAGTGCCAGCTATAC-1_1	Intermediate	Erdafitinib	0.365284	0.144099	2.25279	0
CGAGTGCTCTCAACCC-1_1	Intermediate	Erdafitinib	-0.202658	-0.274171	0	0
CGAGTTAGTACTCGTA-1_1	Basal	Erdafitinib	1.41123	0.156055	2.8623	0
CGAGTTAGTCGCAGTC-1_1	Intermediate	Erdafitinib	0.440753	0.297964	3.03473	1.45844
CGAGTTATCAATCGGT-1_1	Intermediate	Erdafitinib	0.258329	-0.104176	2.62141	0
CGAGTTATCACGGAGA-1_1	Intermediate	Erdafitinib	-0.197008	0.138523	0	0
CGATCGGAGAAATTCG-1_1	Intermediate	Erdafitinib	-0.180594	0.0643225	1.91157	0
CGATCGGAGAAGCTGC-1_1	Intermediate	Erdafitinib	-0.0651359	0.154866	2.3808	0
CGATCGGCAAATGGCG-1_1	Intermediate	Erdafitinib	0.570318	0.114286	2.97005	0
CGATCGGGTAACATCC-1_1	Intermediate	Erdafitinib	0.13732	0.371029	2.80069	0
CGATCGGGTATATGGA-1_1	Intermediate	Erdafitinib	-0.383425	0.0180013	0	0
CGATCGGGTGGGTCAA-1_1	Luminal	Erdafitinib	0.170391	0.663969	2.91311	2.64337
CGATCGGTCCAAACCA-1_1	Basal	Erdafitinib	1.3249	0.204174	1.69134	0
CGATCGGTCCTCTAAT-1_1	Intermediate	Erdafitinib	0.218002	-0.0253542	3.64823	0
CGATCGGTCGTCGGGT-1_1	Intermediate	Erdafitinib	0.6838	0.262791	3.04548	0
CGATCGGTCTGAGGTT-1_1	Basal	Erdafitinib	0.982314	-0.117581	2.1007	0
CGATGCGGTGACGCCT-1_1	Basal	Erdafitinib	0.648951	0.0325997	2.76477	0
CGATGCGGTTCCGGTG-1_1	Intermediate	Erdafitinib	0.0373139	0.17932	2.47611	0
CGATGGCAGAGAATCT-1_1	Basal	Erdafitinib	0.334461	-0.116523	2.89936	0
CGATGGCCACTCATAG-1_1	Luminal	Erdafitinib	-0.00218039	0.416589	2.0962	2.38056
CGATGGCGTGGCAGAT-1_1	Intermediate	Erdafitinib	-0.132897	0.219787	1.10236	0
CGATGGCGTGTTTCTT-1_1	Intermediate	Erdafitinib	0.0424047	0.0327311	1.53265	0
CGATGGCGTTACGCCG-1_1	Intermediate	Erdafitinib	-0.0791673	0.156434	0	0
CGCAGGTAGAACCCGA-1_1	Intermediate	Erdafitinib	0.349674	0.10819	3.0211	0
CGCATAAAGACTTCGT-1_1	Intermediate	Erdafitinib	0.197979	-0.0372975	2.44025	0
CGCATAAAGGCTGTAG-1_1	Intermediate	Erdafitinib	0.164403	0.0168236	3.61214	0
CGCATAACAACGGCTC-1_1	Luminal	Erdafitinib	-0.349007	0.68382	0	2.92125
CGCATAACAGACGGAT-1_1	Intermediate	Erdafitinib	0.258626	0.222128	2.13402	0
CGCATAATCATACGGT-1_1	Luminal	Erdafitinib	0.111338	0.654233	2.94198	2.94198
CGCATGGAGTATGGCG-1_1	Intermediate	Erdafitinib	0.0913563	-0.170266	0	0
CGCATGGCACATACGT-1_1	Intermediate	Erdafitinib	-0.176543	0.236103	0	0
CGCATGGCATTCACCC-1_1	Intermediate	Erdafitinib	0.04904	0.169725	2.91972	0
CGCATGGGTGTATTGC-1_1	Intermediate	Erdafitinib	0.413232	-0.0135324	2.68258	0
CGCCAGAAGTTCTACG-1_1	Intermediate	Erdafitinib	-0.0418774	0.0504304	1.94368	0
CGCCAGATCGTTAGTG-1_1	Intermediate	Erdafitinib	0.702645	0.132087	2.10028	0
CGCCATTAGACTACCT-1_1	Intermediate	Erdafitinib	0.414438	-0.0706135	2.6456	0
CGCCATTCACCAGCTG-1_1	Intermediate	Erdafitinib	0.35696	-0.0666678	2.40957	0
CGCCATTCAGTGAGCA-1_1	Intermediate	Erdafitinib	0.541048	-0.114844	2.91765	0
CGCCATTTCACCCTGT-1_1	Basal	Erdafitinib	0.752678	-0.13494	2.43793	0
CGCGTGAAGGATGCGT-1_1	Intermediate	Erdafitinib	-0.404495	0.000529777	0	0
CGCGTGAAGTCGAAGC-1_1	Intermediate	Erdafitinib	0.283503	-0.0656485	2.14463	0
CGCGTGACACCAGCGT-1_1	Intermediate	Erdafitinib	0.148994	0.0870662	2.69068	0
CGGAACCAGACAACTA-1_1	Intermediate	Erdafitinib	0.082878	-0.0731599	2.74692	0
CGGAACCAGGTTTGAA-1_1	Basal	Erdafitinib	0.156969	0.0223234	0	0
CGGAACCCAACCCGCA-1_1	Luminal	Erdafitinib	-0.17245	0.297564	2.30788	0
CGGAACCCACCATTCC-1_1	Intermediate	Erdafitinib	0.261503	0.0623918	3.54609	0
CGGAACCCACCTCGTT-1_1	Intermediate	Erdafitinib	0.0609987	0.110764	2.96067	0
CGGAACCGTGGCAACA-1_1	Luminal	Erdafitinib	0.0318297	0.124842	2.34842	0
CGGAACCGTTACCTTT-1_1	Basal	Erdafitinib	0.786434	0.0136978	3.27361	0
CGGAACCGTTCAAACC-1_1	Intermediate	Erdafitinib	0.1921	0.0173203	2.51257	0
CGGAACCGTTGGCCGT-1_1	Intermediate	Erdafitinib	0.133856	-0.291742	3.35159	0
CGGAATTCAACCCTAA-1_1	Luminal	Erdafitinib	-0.259707	1.26577	0	4.67377
CGGAATTCAACGGGTA-1_1	Basal	Erdafitinib	0.852688	0.0512992	3.31143	0
CGGAATTTCCTTGGAA-1_1	Intermediate	Erdafitinib	-0.258507	0.233068	0	0
CGGAATTTCGGACTTA-1_1	Intermediate	Erdafitinib	0.327058	0.0651661	3.25792	0
CGGACACAGGACGGAG-1_1	Basal	Erdafitinib	0.419866	0.0692725	3.13214	0
CGGACACTCGGAATTC-1_1	Basal	Erdafitinib	0.0574761	-0.00134486	2.0662	0
CGGAGAACACCCTTGT-1_1	Intermediate	Erdafitinib	0.239277	0.199002	1.17315	0
CGGAGAACACGGTGTC-1_1	Luminal	Erdafitinib	0.282222	0.324433	2.49401	0.344633
CGGAGAAGTTCGCGTG-1_1	Intermediate	Erdafitinib	0.271933	-0.0754394	2.41303	0
CGGAGAATCTACCCAC-1_1	Intermediate	Erdafitinib	-0.0306503	0.298795	2.1604	0
CGGCAGTGTTGGTAGG-1_1	Intermediate	Erdafitinib	0.13976	0.160686	1.26195	0
CGGCAGTTCGGCTCTT-1_1	Intermediate	Erdafitinib	0.207154	0.0494842	1.99317	0
CGGGACTAGCAAGTGC-1_1	Intermediate	Erdafitinib	0.227207	0.104981	2.50507	0
CGGGACTAGCTGCGAA-1_1	Intermediate	Erdafitinib	0.533139	-0.310853	2.23285	0
CGGGACTCAAGGATGC-1_1	Intermediate	Erdafitinib	-0.260159	-0.336316	0	0
CGGGACTTCACGAGGA-1_1	Basal	Erdafitinib	0.722395	-0.155525	3.04643	0
CGGGCATGTTGGGAAC-1_1	Intermediate	Erdafitinib	-0.204184	0.278153	0	0
CGGGTCAAGGAGCTGT-1_1	Intermediate	Erdafitinib	0.818436	0.133033	3.02288	0
CGGGTCAGTATGGGAC-1_1	Intermediate	Erdafitinib	0.419513	0.00754825	1.66114	0
CGGGTCATCTTACCAT-1_1	Luminal	Erdafitinib	0.15616	0.236957	0	0
CGGGTGTAGTATCTGC-1_1	Intermediate	Erdafitinib	0.0999732	-0.102098	2.18634	0.50594
CGGGTGTAGTTCCGGC-1_1	Basal	Erdafitinib	0.405199	-0.0672828	2.61701	0
CGGGTGTCAACGACAG-1_1	Intermediate	Erdafitinib	0.213322	0.160252	2.01151	0
CGGGTGTCACAAGCTT-1_1	Luminal	Erdafitinib	0.117744	0.164455	2.54373	0
CGGGTGTTCACTTCTA-1_1	Basal	Erdafitinib	0.813153	-0.049256	2.53217	0
CGGTCAGAGATTGGGC-1_1	Intermediate	Erdafitinib	0.0750054	0.100844	3.06066	0
CGGTCAGCACCTATCC-1_1	Intermediate	Erdafitinib	0.371181	0.25016	2.59005	0
CGGTCAGCACGACGAA-1_1	Intermediate	Erdafitinib	0.371883	-0.0708803	2.91435	0
CGGTCAGCACTCCTTG-1_1	Intermediate	Erdafitinib	0.234678	0.163448	3.5724	0
CGGTCAGGTCTGATAC-1_1	Luminal	Erdafitinib	0.00992519	0.426442	2.2695	0
CGGTCAGGTTGTCATG-1_1	Intermediate	Erdafitinib	-0.337509	0.592708	0	0
CGGTCAGTCTTAGCTT-1_1	Intermediate	Erdafitinib	0.027273	0.142438	1.80155	0
CGTAAGTAGGTTTACC-1_1	Intermediate	Erdafitinib	0.174902	0.207211	2.60599	0
CGTAAGTTCCGCACGA-1_1	Basal	Erdafitinib	0.596091	-0.0827482	2.64054	0.966072
CGTAATGCAATCCTTT-1_1	Luminal	Erdafitinib	0.107812	0.198548	2.74991	0
CGTAATGCATAACAGA-1_1	Intermediate	Erdafitinib	0.277239	0.0962165	2.89018	0
CGTAATGTCCTAACAG-1_1	Intermediate	Erdafitinib	0.34464	0.312292	0	0
CGTAATGTCTCTCGAC-1_1	Intermediate	Erdafitinib	0.0678836	-0.00841472	1.67493	0
CGTAGTAAGTCGGCAA-1_1	Intermediate	Erdafitinib	0.318175	-0.0356758	2.15972	0
CGTAGTACACTCCGGA-1_1	Intermediate	Erdafitinib	0.211113	0.00761337	2.87641	0
CGTAGTATCGAAGTGG-1_1	Intermediate	Erdafitinib	0.110417	0.171248	2.04206	0
CGTAGTATCGGTGTAT-1_1	Intermediate	Erdafitinib	0.330123	0.169745	2.85389	0
CGTCAAAAGCTATCTG-1_1	Intermediate	Erdafitinib	0.137255	0.204821	1.47642	0
CGTCAAAGTTCATCGA-1_1	Basal	Erdafitinib	0.939177	0.0183971	1.69678	0
CGTCAAATCAAATAGG-1_1	Luminal	Erdafitinib	0.0514443	0.250952	1.79153	1.58674
CGTCAAATCAGACCTA-1_1	Intermediate	Erdafitinib	-0.0312284	0.170508	1.60418	0
CGTCCATAGCACCGTC-1_1	Intermediate	Erdafitinib	0.414703	-0.0964213	2.77628	0
CGTCCATCAAATGGAT-1_1	Intermediate	Erdafitinib	0.0290216	0.138576	0	0
CGTCCATCAGAACCGA-1_1	Intermediate	Erdafitinib	0.619355	0.104065	3.21021	0
CGTCCATTCTGAATGC-1_1	Luminal	Erdafitinib	-0.219784	0.172049	0	0
CGTGAATAGAAGCGAA-1_1	Intermediate	Erdafitinib	-0.116674	0.196201	0	0
CGTGAATCAGGCGTTC-1_1	Intermediate	Erdafitinib	0.185193	0.359085	2.43793	0
CGTGAATGTCGAATGG-1_1	Intermediate	Erdafitinib	0.0716482	0.0707325	2.73429	0
CGTGAATGTGATTAGA-1_1	Basal	Erdafitinib	1.01455	0.185392	1.66931	0
CGTGATAGTGTCCCTT-1_1	Intermediate	Erdafitinib	-0.0623266	0.245287	1.75297	0
CGTGATAGTTAGGCTT-1_1	Basal	Erdafitinib	0.801541	-0.072433	2.50232	0
CGTGCTTAGGTCATCT-1_1	Intermediate	Erdafitinib	0.196113	-0.0221687	0	0
CGTGCTTAGTCATGAA-1_1	Basal	Erdafitinib	0.30536	0.166042	0	0
CGTGCTTCATCGATCA-1_1	Intermediate	Erdafitinib	-0.352175	-0.238753	0	0
CGTGCTTGTCGATTAC-1_1	Basal	Erdafitinib	0.448762	-0.218407	1.8456	0
CGTGTCTGTAGCCAGA-1_1	Basal	Erdafitinib	0.976996	-0.077008	3.50389	0
CGTGTCTGTGGTGATG-1_1	Intermediate	Erdafitinib	0.0234523	0.383189	2.01968	0
CGTTAGAAGGCGACAT-1_1	Luminal	Erdafitinib	-0.21383	0.572672	0	3.509
CGTTAGAAGGGTAATT-1_1	Intermediate	Erdafitinib	0.0448608	-0.0183529	2.47974	0
CGTTAGACAATAGTGA-1_1	Intermediate	Erdafitinib	0.076945	0.126258	1.71273	0
CGTTAGACACCCATAA-1_1	Intermediate	Erdafitinib	0.320833	0.157318	2.1181	0
CGTTAGACACCGTCGA-1_1	Basal	Erdafitinib	0.830448	-0.414514	2.5402	0
CGTTAGACATCGTTCC-1_1	Intermediate	Erdafitinib	-0.14322	0.124318	2.52296	0
CGTTAGAGTTATGTCG-1_1	Intermediate	Erdafitinib	0.132687	0.105414	1.46506	0
CGTTCTGAGATCGACG-1_1	Basal	Erdafitinib	0.742979	0.271335	2.0177	0
CGTTCTGGTCCTACAA-1_1	Basal	Erdafitinib	0.280252	-0.00187179	2.37025	0
CGTTGGGAGCGAGAAA-1_1	Intermediate	Erdafitinib	0.84718	0.025327	3.58681	0
CGTTGGGGTCTGCCTT-1_1	Intermediate	Erdafitinib	-0.0659432	-0.279981	0	0
CTAACCCGTAGTATAG-1_1	Intermediate	Erdafitinib	0.0983511	0.0406804	2.32902	0
CTAACCCGTATCACCA-1_1	Intermediate	Erdafitinib	0.12281	0.217951	2.84722	0
CTAACTTAGAAACTCA-1_1	Luminal	Erdafitinib	-0.207464	1.15604	0	3.55574
CTAACTTCATGACGAG-1_1	Basal	Erdafitinib	0.163558	0.00975902	0	0
CTAACTTCATGCAGGA-1_1	Intermediate	Erdafitinib	0.176661	0.0791253	2.51208	0
CTAACTTCATGTGACT-1_1	Intermediate	Erdafitinib	0.195689	-0.0287079	2.06162	0
CTAACTTGTACAGCGA-1_1	Intermediate	Erdafitinib	-0.0321801	0.280307	2.57722	0
CTAACTTGTCCGTACG-1_1	Intermediate	Erdafitinib	-0.222279	0.250101	0	0
CTAACTTTCTCCCATG-1_1	Luminal	Erdafitinib	-0.133073	0.401359	1.98376	2.07065
CTAAGTGCATTGGGAG-1_1	Intermediate	Erdafitinib	0.54517	-0.115193	2.94812	0
CTAAGTGGTGTCCGGT-1_1	Intermediate	Erdafitinib	0.332739	-0.00447672	2.50713	0
CTAAGTGTCAGCAGAG-1_1	Intermediate	Erdafitinib	-0.159044	0.25708	1.09015	0
CTAAGTGTCCTGTTAT-1_1	Basal	Erdafitinib	1.32717	0.385811	3.91562	0
CTACAGAAGCAATAGT-1_1	Intermediate	Erdafitinib	0.121774	0.250701	2.57327	0
CTACAGAGTCCATCTC-1_1	Intermediate	Erdafitinib	0.279909	0.146044	2.3623	0.789331
CTACAGATCAAAGAAC-1_1	Intermediate	Erdafitinib	0.0989616	0.0514795	2.29971	0
CTACAGATCATTACGG-1_1	Intermediate	Erdafitinib	0.122884	-0.00834566	2.37503	0
CTACATTCAGCTCCTT-1_1	Intermediate	Erdafitinib	0.179892	0.0502299	3.10703	0
CTACATTGTGGGAGAG-1_1	Basal	Erdafitinib	0.36597	-0.104727	2.40352	0
CTACATTGTTCGAGCC-1_1	Intermediate	Erdafitinib	0.311113	-0.131703	2.42468	0
CTACCCAAGAGTCGAC-1_1	Intermediate	Erdafitinib	-0.257011	0.0238054	0	0
CTACCCACAGGTGGAT-1_1	Intermediate	Erdafitinib	0.0828587	0.12837	0	0
CTACCCATCCACTTCG-1_1	Intermediate	Erdafitinib	-0.0430706	0.299043	0	0
CTACCCATCCGAGTGC-1_1	Intermediate	Erdafitinib	0.270184	0.243649	2.68801	0
CTACCTGGTACTAACC-1_1	Intermediate	Erdafitinib	0.0648492	-0.0290204	2.80871	0
CTACCTGGTCCACTTC-1_1	Intermediate	Erdafitinib	0.301691	-0.111226	2.15701	0
CTACCTGTCTTCTGTA-1_1	Luminal	Erdafitinib	-0.142212	0.663518	0.985225	3.19858
CTACGGGAGCACTGGA-1_1	Basal	Erdafitinib	0.958931	-0.152942	2.69736	0
CTACGGGCAGAATGTA-1_1	Basal	Erdafitinib	0.617466	-0.213804	2.75569	0
CTACGGGCATCATGAC-1_1	Basal	Erdafitinib	0.675554	-0.287692	3.41118	0
CTACGGGCATGAGTAA-1_1	Intermediate	Erdafitinib	0.15731	-0.100335	2.63988	0
CTACGGGGTATTCCTT-1_1	Intermediate	Erdafitinib	0.136858	-0.00695224	1.86379	0
CTACGGGTCGAGTTGT-1_1	Intermediate	Erdafitinib	-0.102213	0.0824299	1.26362	0
CTACTATAGACCCTTA-1_1	Intermediate	Erdafitinib	-0.045704	-0.300557	2.30308	0
CTACTATAGCCTGCCA-1_1	Intermediate	Erdafitinib	0.371592	-0.25911	3.16174	0
CTACTATAGTTCCATG-1_1	Intermediate	Erdafitinib	-0.172237	-0.0845975	0	0
CTACTATCAGACCAGA-1_1	Luminal	Erdafitinib	0.146163	0.363399	2.54652	1.53023
CTACTATGTCTGTGGC-1_1	Intermediate	Erdafitinib	0.252563	-0.112708	2.62422	0
CTACTATGTGGCTGCT-1_1	Luminal	Erdafitinib	-0.151019	0.111907	1.99322	0
CTACTATTCAACTACG-1_1	Intermediate	Erdafitinib	0.424537	-0.162004	2.71564	0
CTAGACAGTTGCGAAG-1_1	Basal	Erdafitinib	0.978325	0.000289935	1.95375	0
CTAGACATCATTCCTA-1_1	Intermediate	Erdafitinib	0.128862	-0.207048	0	0
CTAGACATCCGAACGC-1_1	Intermediate	Erdafitinib	0.248339	-0.318829	3.00033	0
CTAGACATCGAATGCT-1_1	Intermediate	Erdafitinib	0.302085	0.0338724	3.33871	0
CTAGACATCGCGTAGC-1_1	Intermediate	Erdafitinib	0.294017	-0.0577201	2.31399	0
CTAGGTAAGTCGGGAT-1_1	Intermediate	Erdafitinib	0.0378658	0.11567	0	0
CTAGGTACACGTCGTG-1_1	Intermediate	Erdafitinib	0.484998	-0.103451	2.7903	0
CTAGGTAGTCAATGGG-1_1	Basal	Erdafitinib	0.512582	-0.092011	3.00897	0
CTAGGTAGTTAGGGTG-1_1	Intermediate	Erdafitinib	0.011273	-0.0663182	2.49997	0
CTAGGTATCGATTCCC-1_1	Intermediate	Erdafitinib	-0.0379729	0.18144	2.20079	0
CTAGGTATCTGACCCT-1_1	Basal	Erdafitinib	0.563331	0.357889	3.06475	0
CTATAGGAGCGCTTCG-1_1	Intermediate	Erdafitinib	0.0401566	-0.10893	1.5274	0
CTATAGGCAACGGCCT-1_1	Intermediate	Erdafitinib	0.605767	0.0353331	3.25288	0
CTATAGGCACAATGCT-1_1	Basal	Erdafitinib	0.605243	-0.153801	2.28862	0
CTATAGGTCGTGGGAA-1_1	Basal	Erdafitinib	0.551933	-0.162017	3.12074	0
CTATCCGCACCTGCTT-1_1	Intermediate	Erdafitinib	0.296253	-0.110391	3.23483	0
CTATCCGCACCTTCGT-1_1	Intermediate	Erdafitinib	-0.126899	0.238293	2.47398	0
CTATCCGTCGCCGTGA-1_1	Intermediate	Erdafitinib	0.0238092	0.12707	2.01667	0
CTATCCGTCGGTTGTA-1_1	Luminal	Erdafitinib	0.0792791	0.321164	1.94351	0
CTATCTAAGCCACCGT-1_1	Intermediate	Erdafitinib	0.592796	0.2907	2.15508	0
CTATCTAGTAGGCTCC-1_1	Intermediate	Erdafitinib	0.090846	0.235882	2.04299	0
CTATCTAGTCTTACTT-1_1	Basal	Erdafitinib	0.739675	-0.0525752	2.94812	0
CTATCTATCCATTGTT-1_1	Luminal	Erdafitinib	0.263329	0.423885	2.33447	2.17134
CTATCTATCTGAGCAT-1_1	Luminal	Erdafitinib	0.1409	0.183321	1.77712	1.24023
CTCAACCGTAACAAGT-1_1	Basal	Erdafitinib	0.365212	0.0619066	1.97066	0
CTCAACCTCAGACTGT-1_1	Intermediate	Erdafitinib	0.225436	0.0690897	2.73205	0
CTCAAGAAGCCAAGGT-1_1	Basal	Erdafitinib	0.881271	-0.230198	1.9277	0
CTCAAGAGTACAAACA-1_1	Intermediate	Erdafitinib	0.158749	-0.0270443	2.67241	0
CTCAAGATCATGAAAG-1_1	Intermediate	Erdafitinib	0.246276	0.0825578	2.46405	0
CTCAAGATCATTTACC-1_1	Basal	Erdafitinib	0.572248	-0.0211106	2.81343	0
CTCAAGATCGCCAGTG-1_1	Intermediate	Erdafitinib	0.306239	-0.263201	2.93385	0
CTCAAGATCGCTGTTC-1_1	Intermediate	Erdafitinib	-0.16406	0.0757085	1.48043	0.756876
CTCAATTAGCTGTACT-1_1	Intermediate	Erdafitinib	0.0818865	-0.19214	0	0
CTCAATTCAACACAGG-1_1	Luminal	Erdafitinib	0.0718103	-0.0198357	1.50689	0
CTCAATTTCCATAAGC-1_1	Intermediate	Erdafitinib	0.629106	-0.139879	2.81976	0
CTCAATTTCTCTGCCA-1_1	Luminal	Erdafitinib	-0.331051	0.860952	0	2.28982
CTCACTGAGTCAAGCG-1_1	Intermediate	Erdafitinib	0.241817	0.0373939	2.67096	0
CTCACTGCAGACAAAT-1_1	Basal	Erdafitinib	0.479506	-0.0558625	2.32282	0
CTCACTGTCATGAAAG-1_1	Basal	Erdafitinib	0.548852	-0.0401622	0	0
CTCACTGTCCACGGGT-1_1	Intermediate	Erdafitinib	0.624596	-0.102811	3.48079	0
CTCACTGTCCGCACTT-1_1	Intermediate	Erdafitinib	0.325955	0.233079	3.33989	0
CTCAGAAAGCAATTCC-1_1	Intermediate	Erdafitinib	0.162194	0.21092	2.50489	0
CTCAGGGAGATAACGT-1_1	Luminal	Erdafitinib	-0.0516212	0.463605	1.26176	0.817938
CTCAGGGAGATGCGAC-1_1	Intermediate	Erdafitinib	-0.243866	-0.210403	1.42637	0
CTCAGGGAGTCACAGG-1_1	Intermediate	Erdafitinib	0.290775	-0.0679111	2.38223	0
CTCAGGGCAAGATGGC-1_1	Basal	Erdafitinib	0.577113	-0.0867898	3.20326	1.21232
CTCAGGGGTCGCATCG-1_1	Intermediate	Erdafitinib	-0.0191588	0.1192	2.22047	0
CTCAGGGTCGGCAGTC-1_1	Intermediate	Erdafitinib	0.320993	0.241785	2.71323	0
CTCAGTCAGCTTCTAG-1_1	Basal	Erdafitinib	1.04184	-0.0121354	3.00416	0
CTCAGTCAGGACTATA-1_1	Intermediate	Erdafitinib	0.280925	0.189523	2.78028	0
CTCAGTCGTACTGCCG-1_1	Luminal	Erdafitinib	-0.12528	0.216807	2.35252	1.13584
CTCAGTCTCCACGTCT-1_1	Intermediate	Erdafitinib	0.386402	0.149887	3.0611	0
CTCATCGTCTCCGAAA-1_1	Intermediate	Erdafitinib	0.19003	0.0179156	2.47426	0
CTCATGCAGCGGTAGT-1_1	Intermediate	Erdafitinib	0.0466094	0.219376	1.89006	0.301019
CTCATGCAGGTGCATG-1_1	Basal	Erdafitinib	0.212085	-0.0686074	2.56902	0
CTCATGCCACTCACTC-1_1	Basal	Erdafitinib	0.608803	-0.182388	2.84433	0
CTCATGCCATCGAGCC-1_1	Basal	Erdafitinib	0.643729	0.0611942	2.8623	0
CTCATGCTCAGCGCGT-1_1	Intermediate	Erdafitinib	0.415076	-0.0854035	2.26688	0
CTCATTAAGAATTTGG-1_1	Intermediate	Erdafitinib	0.173511	0.102491	2.44953	0.842803
CTCATTACAAGAGATT-1_1	Luminal	Erdafitinib	-0.294441	0.422765	1.6054	0
CTCATTAGTGGGACAT-1_1	Intermediate	Erdafitinib	-0.0511437	0.240239	1.06039	0
CTCATTATCGCTGACG-1_1	Intermediate	Erdafitinib	0.77676	0.180465	2.95454	0
CTCCAACCATCACGGC-1_1	Basal	Erdafitinib	0.709088	0.0109602	3.01263	0
CTCCAACGTTCTTGCC-1_1	Intermediate	Erdafitinib	0.152765	-0.265021	1.45039	0
CTCCAACTCATTCGTT-1_1	Intermediate	Erdafitinib	0.308038	0.0195998	2.99297	0
CTCCAACTCTTCTGTA-1_1	Intermediate	Erdafitinib	0.362352	0.0462708	3.3533	0
CTCCACAAGACGAGCT-1_1	Intermediate	Erdafitinib	0.209003	0.122431	2.95559	0
CTCCACAAGCATGGGT-1_1	Luminal	Erdafitinib	-0.0680771	0.202073	1.77963	0.851819
CTCCACAAGGTTAAAC-1_1	Intermediate	Erdafitinib	-0.261383	-0.0487501	0	0
CTCCACACACCTAAAC-1_1	Intermediate	Erdafitinib	0.0217108	-0.136549	2.62779	0
CTCCACACACTGCACG-1_1	Intermediate	Erdafitinib	0.753689	0.0237131	3.29675	0
CTCCATGAGCCTTTCC-1_1	Intermediate	Erdafitinib	0.186456	0.115001	2.19368	0
CTCCATGAGCGGTAGT-1_1	Intermediate	Erdafitinib	0.291244	0.0974285	2.89668	0
CTCCATGCACTGGCGT-1_1	Basal	Erdafitinib	0.356969	0.0528748	2.53324	0
CTCCATGCATAACTCG-1_1	Intermediate	Erdafitinib	0.286404	0.215117	2.90424	0
CTCCCAAAGGGTACGT-1_1	Intermediate	Erdafitinib	-0.207387	-0.184952	0	0
CTCCCAACAAGTGGGT-1_1	Intermediate	Erdafitinib	0.0627077	0.317568	1.59991	0
CTCCCAACAATAGTAG-1_1	Intermediate	Erdafitinib	0.545558	0.10977	2.83492	0
CTCCCAACACATATGC-1_1	Intermediate	Erdafitinib	0.479364	-0.0818626	2.09401	0
CTCCCAAGTCGATTCA-1_1	Basal	Erdafitinib	0.628767	0.0522608	2.788	0
CTCCCAAGTGGATACG-1_1	Intermediate	Erdafitinib	0.185039	0.019188	3.75954	0
CTCCCAATCGTGCACG-1_1	Intermediate	Erdafitinib	0.460505	0.146491	3.48571	0
CTCCCTCAGCATCCTA-1_1	Intermediate	Erdafitinib	0.0837494	0.220938	2.13383	0
CTCCCTCAGGTGCTTT-1_1	Basal	Erdafitinib	1.49486	0.0253998	2.65068	0
CTCCCTCAGTTCCTGA-1_1	Intermediate	Erdafitinib	-0.222375	-0.193555	0	0
CTCCCTCCACTACCGG-1_1	Luminal	Erdafitinib	-0.11895	0.547493	2.18108	0.432941
CTCCCTCCAGTTTCAG-1_1	Luminal	Erdafitinib	-0.244877	0.841627	0	3.48724
CTCCCTCGTTATGGTC-1_1	Intermediate	Erdafitinib	-0.321655	-0.117175	0	0
CTCCCTCTCCAACCAA-1_1	Intermediate	Erdafitinib	-0.212752	0.111118	2.02461	0
CTCCCTCTCGTGTGGC-1_1	Intermediate	Erdafitinib	0.439329	-0.192264	3.28021	0
CTCCGATCAAACTAAG-1_1	Intermediate	Erdafitinib	0.642213	0.296794	2.73902	0
CTCCGATCAAGTTTGC-1_1	Intermediate	Erdafitinib	0.834267	0.176837	3.92694	0
CTCCGATCAGATAAAC-1_1	Intermediate	Erdafitinib	0.119341	0.335654	1.55127	0
CTCCGATCATCGTCCT-1_1	Intermediate	Erdafitinib	0.366836	0.0889277	2.73208	0
CTCCGATCATTAAGCC-1_1	Intermediate	Erdafitinib	-0.287019	-0.0954416	0	0
CTCCGATGTCAGATTC-1_1	Intermediate	Erdafitinib	0.264862	0.192654	2.54112	0.724198
CTCCGATGTGTATTCG-1_1	Intermediate	Erdafitinib	-0.160861	-0.0942666	1.61943	0
CTCCGATTCTCTCTAA-1_1	Intermediate	Erdafitinib	0.206382	-0.152907	2.65585	0
CTCCTCCCAGAGAAAG-1_1	Luminal	Erdafitinib	0.754313	-0.100105	2.90532	0
CTCCTCCCAGGCTTGC-1_1	Intermediate	Erdafitinib	0.170893	0.014778	0	0
CTCCTCCGTCTACATG-1_1	Intermediate	Erdafitinib	-0.063439	-0.122961	2.41026	0
CTCCTCCTCGGAATGG-1_1	Intermediate	Erdafitinib	0.11404	-0.210982	0	0
CTCCTCCTCTATGCCC-1_1	Luminal	Erdafitinib	-0.223331	0.666103	0	4.44804
CTCCTTTAGAAACTAC-1_1	Intermediate	Erdafitinib	0.215397	-0.296098	2.64966	0
CTCCTTTAGCAGCCCT-1_1	Intermediate	Erdafitinib	0.507364	-0.181659	1.93249	0
CTCCTTTCACACTGGC-1_1	Intermediate	Erdafitinib	0.331864	0.228114	3.14511	0
CTCCTTTCACCCTATC-1_1	Intermediate	Erdafitinib	0.210878	-0.0351144	0	0
CTCCTTTCACGTAACT-1_1	Intermediate	Erdafitinib	0.301301	0.460036	2.85301	0
CTCCTTTGTAGACGGT-1_1	Intermediate	Erdafitinib	0.200035	0.0981029	1.981	0
CTCCTTTGTCTGCCTT-1_1	Intermediate	Erdafitinib	0.0272066	-0.240536	2.35623	0
CTCCTTTGTCTGTCAA-1_1	Intermediate	Erdafitinib	0.145962	-0.166065	0	0
CTCCTTTTCACTAGCA-1_1	Intermediate	Erdafitinib	0.439462	-0.308834	2.8025	0
CTCCTTTTCTGACCCT-1_1	Intermediate	Erdafitinib	0.714719	0.239307	3.19621	0
CTCGAGGAGAAACTCA-1_1	Intermediate	Erdafitinib	0.408799	-0.421846	2.40383	0
CTCGAGGAGTAAAGCT-1_1	Basal	Erdafitinib	0.80536	0.214864	2.29141	0
CTCGAGGCATCCGAAT-1_1	Luminal	Erdafitinib	-0.210109	0.915951	0	4.0017
CTCGAGGGTGACACGA-1_1	Intermediate	Erdafitinib	-0.323795	0.0574923	0	0
CTCGAGGTCGCAACAT-1_1	Intermediate	Erdafitinib	0.00343436	-0.372843	0	0
CTCTCAGAGGGTCACA-1_1	Intermediate	Erdafitinib	-0.0687374	0.101688	2.49272	0
CTCTCAGAGGTAATCA-1_1	Luminal	Erdafitinib	-0.229275	1.12372	0	4.34215
CTCTCAGCATCCGTTC-1_1	Basal	Erdafitinib	0.65432	-0.0968513	3.22411	0
CTCTCAGGTATTCCGA-1_1	Luminal	Erdafitinib	-0.236231	0.328376	0	0
CTCTCAGGTTTACTTC-1_1	Luminal	Erdafitinib	0.103283	0.589014	2.5158	0
CTCTCAGTCAAACGTC-1_1	Basal	Erdafitinib	0.481209	-0.117752	2.18103	0
CTCTCAGTCCGCGATG-1_1	Intermediate	Erdafitinib	-0.208064	-0.220977	0	0
CTCTCGAAGAGATTCA-1_1	Intermediate	Erdafitinib	-0.0638658	-0.00324611	2.07732	0
CTCTCGACAATTCACG-1_1	Luminal	Erdafitinib	-0.0774201	0.251521	2.16599	0
CTCTCGAGTACTAAGA-1_1	Intermediate	Erdafitinib	0.187301	-0.0340647	1.56639	0
CTCTGGTCATGACACT-1_1	Intermediate	Erdafitinib	0.172331	-0.0373433	2.01742	0
CTCTGGTGTGTTCATG-1_1	Intermediate	Erdafitinib	0.290363	-0.269244	1.32042	0
CTGAATGAGCACTAAA-1_1	Intermediate	Erdafitinib	0.557147	-0.0243167	2.98911	0
CTGAATGCACACACGC-1_1	Luminal	Erdafitinib	0.365207	0.408723	2.26083	1.90619
CTGAGCGAGAAGCCAC-1_1	Basal	Erdafitinib	0.377791	-0.281466	2.57498	0
CTGAGCGCATGACCCG-1_1	Basal	Erdafitinib	0.581204	-0.00204693	2.82211	0
CTGAGCGTCATTCACT-1_1	Intermediate	Erdafitinib	0.178328	0.0089399	2.47697	0
CTGAGCGTCCGGCAGT-1_1	Intermediate	Erdafitinib	0.405188	0.102426	3.64883	0
CTGAGCGTCTAGTGAC-1_1	Intermediate	Erdafitinib	-0.0413108	0.214495	0	0
CTGAGGCCATAACCCA-1_1	Intermediate	Erdafitinib	0.00767172	-0.237988	1.46634	0
CTGATCCCAAACGAGC-1_1	Intermediate	Erdafitinib	0.120729	0.0656575	2.46867	0.432001
CTGATCCCAGCTACCG-1_1	Intermediate	Erdafitinib	0.143856	-0.0284383	2.68747	0
CTGATCCGTCGTGTTA-1_1	Basal	Erdafitinib	1.12677	-0.169864	3.36274	0
CTGATCCTCTACACTT-1_1	Intermediate	Erdafitinib	0.311193	0.00425358	2.96492	0
CTGCAGGGTAGTGTGG-1_1	Intermediate	Erdafitinib	0.151709	-0.00781675	2.62131	0.433542
CTGCAGGGTATGGGAC-1_1	Intermediate	Erdafitinib	-0.154974	0.366029	2.14738	0
CTGCAGGTCTTTGCGC-1_1	Intermediate	Erdafitinib	0.21576	0.205592	2.98208	0
CTGCATCAGAGAGAAC-1_1	Intermediate	Erdafitinib	0.39787	-0.0159028	3.11805	0
CTGCATCAGATGAACT-1_1	Intermediate	Erdafitinib	0.469664	0.0968564	3.10006	0
CTGCATCTCAGCGGAA-1_1	Luminal	Erdafitinib	-0.261583	0.430368	0	3.72667
CTGCATCTCGGTAGAG-1_1	Intermediate	Erdafitinib	0.369279	-0.10158	3.44204	0
CTGCCATAGGATACGC-1_1	Intermediate	Erdafitinib	0.174815	-0.0760219	0	0
CTGCCATCACTCCGGA-1_1	Intermediate	Erdafitinib	0.0762118	0.188112	0	0
CTGCCATCATGCCGCA-1_1	Luminal	Erdafitinib	-0.236428	0.682469	0	4.28967
CTGCCATTCAACCTTT-1_1	Basal	Erdafitinib	0.94344	-0.130637	3.13928	0
CTGCCATTCTCCGAGG-1_1	Luminal	Erdafitinib	0.417743	0.354092	2.33672	0
CTGCCTAAGCATCAGG-1_1	Intermediate	Erdafitinib	0.0866322	0.279035	2.07521	0
CTGCCTAAGTTGGAAT-1_1	Intermediate	Erdafitinib	0.356198	0.159558	2.65257	0
CTGCCTACAATCAGCT-1_1	Intermediate	Erdafitinib	-0.23119	0.431142	0	0
CTGCCTAGTGAAGCTG-1_1	Basal	Erdafitinib	0.397614	0.00683999	3.12902	0
CTGCCTATCATTTCCA-1_1	Basal	Erdafitinib	0.499174	-0.161306	2.09808	0
CTGCGAGAGATCCCAT-1_1	Intermediate	Erdafitinib	0.581482	0.170059	2.56569	0
CTGCGAGAGGAGACCT-1_1	Intermediate	Erdafitinib	0.449216	0.342745	2.136	0
CTGCGAGAGGCCACTC-1_1	Intermediate	Erdafitinib	1.07841	0.0661677	2.65211	0
CTGCGAGAGTCTGGTT-1_1	Intermediate	Erdafitinib	1.05871	-0.181307	3.37788	0
CTGCGAGAGTTGGACG-1_1	Intermediate	Erdafitinib	0.51137	-0.00966261	3.21581	0
CTGCGAGGTTACGCCG-1_1	Luminal	Erdafitinib	-0.232421	1.39081	0	2.83472
CTGCGAGTCGACATCA-1_1	Intermediate	Erdafitinib	0.0119625	-0.162329	0	0
CTGCTCAAGAGATTCA-1_1	Basal	Erdafitinib	1.23703	-0.302904	3.68201	0
CTGCTCAAGTTTCTTC-1_1	Luminal	Erdafitinib	0.290802	0.107176	2.50886	0
CTGCTCACAATCGCAT-1_1	Intermediate	Erdafitinib	0.406197	-0.0901756	3.24871	0
CTGCTCACACCCTATC-1_1	Intermediate	Erdafitinib	-0.326695	0.266596	0	0
CTGCTCACACTTGAGT-1_1	Intermediate	Erdafitinib	0.266218	0.0777885	2.22324	0
CTGCTCACAGAGTCAG-1_1	Intermediate	Erdafitinib	0.420153	0.0662543	2.38102	0
CTGCTCAGTCAGTCGC-1_1	Luminal	Erdafitinib	-0.0606509	0.417999	2.16108	0
CTGCTCATCCTAAGTG-1_1	Intermediate	Erdafitinib	-0.410338	0.175095	0	0
CTGGACGAGCCTCACG-1_1	Intermediate	Erdafitinib	0.353755	-0.217041	2.70256	0
CTGGACGAGCTGAAGC-1_1	Intermediate	Erdafitinib	0.0643475	-0.086547	2.5327	0
CTGGACGCAAGCCCAC-1_1	Intermediate	Erdafitinib	-0.116068	0.404814	1.7761	0
CTGGACGGTCCGGTCA-1_1	Basal	Erdafitinib	0.826167	-0.14838	3.99059	0
CTGGACGTCTACTGCC-1_1	Luminal	Erdafitinib	-0.270611	1.25566	0	3.83072
CTGGACGTCTGTCAGA-1_1	Intermediate	Erdafitinib	-0.0634357	0.234537	2.21958	0
CTGGCAGTCTTCCCAG-1_1	Intermediate	Erdafitinib	-0.200897	0.0341408	0	0
CTGGTCTAGCGCCATC-1_1	Basal	Erdafitinib	0.410499	0.143611	2.86861	0
CTGGTCTCAGAGTTCT-1_1	Intermediate	Erdafitinib	0.459615	-0.535104	1.84988	0
CTGTACCCACTAGAGG-1_1	Basal	Erdafitinib	0.718097	-0.00617904	2.43175	0
CTGTACCTCACACGAT-1_1	Intermediate	Erdafitinib	-0.178699	0.225501	0.934271	0
CTGTAGAAGCCAGACA-1_1	Intermediate	Erdafitinib	0.407161	-0.21139	2.37932	0
CTGTAGACAGGTTCCG-1_1	Luminal	Erdafitinib	-0.265354	0.575173	0	2.34507
CTGTAGATCACTGTTT-1_1	Intermediate	Erdafitinib	0.154089	0.165464	0	0
CTGTATTGTACATTGC-1_1	Basal	Erdafitinib	0.709661	-0.137338	2.98687	0
CTGTATTGTCTCACAA-1_1	Intermediate	Erdafitinib	0.173649	0.0600724	2.47298	0
CTGTATTGTGTGTGTT-1_1	Intermediate	Erdafitinib	0.164591	0.128438	2.37257	0
CTGTATTTCCTGGGAC-1_1	Intermediate	Erdafitinib	0.406913	0.107344	2.30646	0
CTGTCGTTCGGCTTGG-1_1	Basal	Erdafitinib	0.856033	0.0552356	1.98211	0
CTGTGAAAGGTCGACA-1_1	Luminal	Erdafitinib	-0.231527	0.41304	0.75015	0
[truncated: 19,084 more rows]

## Sheet: Figure 4a
pathway	pval	padj	log2err	ES	NES	size
HALLMARK_INTERFERON_ALPHA_RESPONSE	0.00335289	0.0335289	0.431708	0.47099	1.59505	90
HALLMARK_INTERFERON_GAMMA_RESPONSE	0.00486166	0.0405138	0.407018	0.399459	1.4616	171
HALLMARK_REACTIVE_OXIGEN_SPECIES_PATHWAY	0.0386439	0.205628	0.321776	0.467408	1.42094	46
HALLMARK_HEDGEHOG_SIGNALING	0.111111	0.352495	0.154191	0.47941	1.3287	28
HALLMARK_IL2_STAT5_SIGNALING	0.0411255	0.205628	0.231127	0.354836	1.30967	180
HALLMARK_APOPTOSIS	0.075028	0.312617	0.170932	0.35017	1.26271	148
HALLMARK_IL6_JAK_STAT3_SIGNALING	0.130909	0.353628	0.131458	0.37954	1.25226	75
HALLMARK_ADIPOGENESIS	0.0875676	0.312741	0.154191	0.333639	1.23448	192
HALLMARK_WNT_BETA_CATENIN_SIGNALING	0.159948	0.380829	0.122108	0.420677	1.2342	37
HALLMARK_OXIDATIVE_PHOSPHORYLATION	0.0855905	0.312741	0.156312	0.333013	1.23169	190
HALLMARK_P53_PATHWAY	0.112798	0.352495	0.134273	0.325701	1.20473	193
HALLMARK_ALLOGRAFT_REJECTION	0.134378	0.353628	0.123842	0.331279	1.19442	150
HALLMARK_XENOBIOTIC_METABOLISM	0.14922	0.373051	0.116234	0.327744	1.18769	154
HALLMARK_KRAS_SIGNALING_UP	0.190424	0.432783	0.0992333	0.311872	1.14749	177
HALLMARK_DNA_REPAIR	0.314836	0.627642	0.0736213	0.304339	1.09029	142
HALLMARK_INFLAMMATORY_RESPONSE	0.326374	0.627642	0.0702813	0.29513	1.07787	166
HALLMARK_UV_RESPONSE_DN	0.352608	0.649351	0.0679923	0.296924	1.06034	137
HALLMARK_TGF_BETA_SIGNALING	0.405	0.672043	0.0659816	0.336923	1.04999	52
HALLMARK_NOTCH_SIGNALING	0.416667	0.672043	0.0689567	0.369865	1.04272	31
HALLMARK_BILE_ACID_METABOLISM	0.455726	0.686813	0.0576091	0.299838	1.00983	86
HALLMARK_APICAL_JUNCTION	0.467033	0.686813	0.0531298	0.27657	1.0093	165
HALLMARK_COAGULATION	0.498834	0.712621	0.052805	0.287444	0.991096	105
HALLMARK_HYPOXIA	0.710555	0.896997	0.0333093	0.244775	0.900611	177
HALLMARK_HEME_METABOLISM	0.70989	0.896997	0.0338245	0.245452	0.895738	165
HALLMARK_MYOGENESIS	0.720178	0.896997	0.0338245	0.244259	0.885452	155
HALLMARK_GLYCOLYSIS	0.75974	0.904453	0.0297775	0.23808	0.879411	185
HALLMARK_PEROXISOME	0.735537	0.896997	0.035542	0.254686	0.857764	86
HALLMARK_APICAL_SURFACE	0.713914	0.896997	0.0414044	0.287172	0.842513	37
HALLMARK_ANDROGEN_RESPONSE	0.852941	0.987503	0.0281515	0.230305	0.783809	93
HALLMARK_MYC_TARGETS_V2	0.874055	0.987503	0.0303467	0.239126	0.75734	58
HALLMARK_SPERMATOGENESIS	0.888753	0.987503	0.0280107	0.229421	0.753755	73
HALLMARK_MYC_TARGETS_V1	0.99892	1	0.0130773	0.16977	0.628147	191
HALLMARK_UV_RESPONSE_UP	1	1	0.0169971	0.161967	0.577248	136
HALLMARK_PROTEIN_SECRETION	0.997653	1	0.0192297	0.165333	0.56328	92
HALLMARK_UNFOLDED_PROTEIN_RESPONSE	1	1	0.0185498	0.134497	0.464984	107
HALLMARK_PI3K_AKT_MTOR_SIGNALING	1	1	0.0196776	0.107794	0.36747	97
HALLMARK_FATTY_ACID_METABOLISM	0.691057	0.896997	0.15017	-0.211805	-0.908453	136
HALLMARK_MTORC1_SIGNALING	0.434211	0.678454	0.248911	-0.22064	-1.01023	191
HALLMARK_ANGIOGENESIS	0.41573	0.672043	0.129443	-0.313146	-1.01586	32
HALLMARK_COMPLEMENT	0.363636	0.649351	0.237794	-0.236663	-1.04252	157
HALLMARK_EPITHELIAL_MESENCHYMAL_TRANSITION	0.265997	0.568182	0.203509	-0.237519	-1.06466	171
HALLMARK_PANCREAS_BETA_CELLS	0.272727	0.568182	0.157403	-0.438556	-1.17531	15
HALLMARK_TNFA_SIGNALING_VIA_NFKB	0.124673	0.353628	0.287805	-0.267015	-1.22533	187
HALLMARK_ESTROGEN_RESPONSE_EARLY	0.0615532	0.279787	0.321776	-0.273271	-1.22538	180
HALLMARK_MITOTIC_SPINDLE	0.0183038	0.130741	0.352488	-0.296487	-1.35591	198
HALLMARK_CHOLESTEROL_HOMEOSTASIS	0.0286139	0.178837	0.352488	-0.382064	-1.44964	67
HALLMARK_ESTROGEN_RESPONSE_LATE	0.00136913	0.0228189	0.45506	-0.340075	-1.51679	168
HALLMARK_KRAS_SIGNALING_DN	0.00190606	0.0238258	0.45506	-0.378545	-1.56582	110
HALLMARK_E2F_TARGETS	5.38426e-06	0.000134607	0.610527	-0.392738	-1.79508	196
HALLMARK_G2M_CHECKPOINT	3.13981e-08	1.5699e-06	0.719513	-0.449058	-2.0545	189

## Sheet: Figure 4b-h
	B cells naive	B cells memory	Plasma cells	T cells CD8	T cells CD4 naive	T cells CD4 memory resting	T cells CD4 memory activated	T cells follicular helper	T cells regulatory (Tregs)	T cells gamma delta	NK cells resting	NK cells activated	Monocytes	Macrophages M0	Macrophages M1	Macrophages M2	Dendritic cells resting	Dendritic cells activated	Mast cells resting	Mast cells activated	Eosinophils	Neutrophils	P-value	Correlation	RMSE	B_Cell	Immunosuppression	LCK	Mac_CSF1	T_Cell	TIC	TNBC_B_Cell	TNBC_T_Cell	Iglesia_B_Cell_cluster	Iglesia_CD8_cluster	Iglesia_CD68_cluster	BCell_60gene	Iglesia_IGG_Cluster	Iglesia_MacTh1_cluster	Iglesia_T_Cell_cluster	Bindea_aDC	Bindea_B_cells	Bindea_CD8_T_cells	Bindea_Cytotoxic_cells	Bindea_DC	Bindea_Eosinophils	Bindea_iDC	CD8	Macrophages
BBN962	0	0.0421041	0	0	0.0741865	0.0418025	0	0	0.00504471	0.00764551	0.0682662	0	0.244953	0.0410693	0.0107223	0	0.395817	0	0	0.0487632	0.0196261	0	0	0.0129852	1.07814	-0.809943	-0.816814	0.232411	0.400743	-0.403658	-0.728499	-0.27148	0.316535	-0.124802	-0.722428	0.885763	-0.639755	-0.379261	0.55591	-0.576083	-0.60117	0.437033	-1.42524	-0.0993812	-1.34267	-0.943079	-1.15285	-0.940768	0.0828012
BBN963	0	0.0183257	0.00112262	0	0	0.366707	0	0.00478676	0.0343859	0	0.082254	0	0	0.149289	0	0	0.209121	0	0	0.109854	0.0159314	0.00822374	0	0.0251156	1.09556	-0.833497	1.29229	0.0968097	-0.158784	-0.459188	-0.591023	-0.27148	0.192496	-0.561924	0.0685665	-0.403742	-0.36034	-0.234291	-0.204115	-0.0515894	2.17999	-1.14221	-1.66688	-0.380322	0.17631	-0.768373	-1.75982	0.313935	0.857941
BBN964	0	0.0447178	0	0	0	0.123988	0	0	0.0229474	0	0.0865227	0	0.215101	0.133705	0.01571	0	0.275109	0	0	0.0821993	0	0	0	0.0323801	1.07303	0.650058	1.26091	0.848419	1.20725	0.59847	1.88496	-0.27148	0.808003	0.254675	1.13244	1.35618	0.896459	0.197546	1.43375	1.11261	0.365074	-0.477293	0.314422	0.801978	0.182639	0.78668	0.181603	0.654568	1.41383
BBN965	0.0311005	0	0.000387557	0	0.0206207	0.078994	0	0.00199016	0.0150189	0	0.0745309	0	0.223055	0.0557469	0	0	0.446563	0	0	0.0445025	0.00749036	0	0	0.0160379	1.08398	-0.527072	-1.04692	0.0532296	0.344838	-1.71506	0.471936	-0.27148	0.15915	-1.00502	-0.248795	0.910143	-0.69981	-0.372744	0.557755	-0.225285	-0.517021	0.477175	-1.64284	-0.0242147	-0.492102	-0.193072	-0.69131	-0.632557	0.181548
BBN968	0	0.137233	0.0347028	0.0975103	0	0	0.00583868	0.00124374	0	0	0.064347	0	0.212641	0.081896	0.0551753	0	0.172264	0	0.00267564	0	0.134472	0	0	-0.0456505	1.08793	-0.21903	0.313935	-0.101971	0.0925543	-0.268157	-0.369436	-0.27148	0.0253655	-0.141601	0.851887	0.803467	0.125527	-0.580467	-0.0722585	0.713578	1.25011	0.395513	-0.2637	0.702595	-1.21918	0.170402	-1.02237	0.996062	-0.155836
BBN969	0	0.0910069	0	0	0	0.151138	0	0.027369	0	0	0.0963223	0	0.0833426	0.320557	0	0	0.109348	0	0	0.120917	0	0	0	0.0809983	1.0842	2.10591	2.1679	2.0659	2.32339	2.10333	2.30278	-0.27148	1.67596	1.37658	1.62097	2.11101	0.268958	1.31971	2.10007	1.74564	0.990787	1.08888	1.14417	2.35957	1.72246	1.90764	2.25945	1.48207	2.78212
BBN972	0	0.0559967	0	0	0.090431	0.0488879	0	0	0	0	0.0446284	0	0.17388	0.0335753	0.0385523	0.0124272	0.457752	0	0	0.0438697	0	0	0	0.0310221	1.07442	0.264594	-0.105441	1.00232	1.28574	0.51515	1.13434	-0.27148	1.14473	-0.561876	0.778893	1.18799	-0.212879	0.274207	1.21833	0.575447	0.111644	1.76197	-0.290501	0.191447	0.434258	-0.109814	-0.594635	0.451963	1.06528
BBN973	0	0	0.0613954	0	0.120237	0	0	0	0.0393831	0	0.106402	0	0.127126	0	0	0.0121462	0.399544	0.016863	0	0.029444	0.0874604	0	0	-0.00489765	1.07748	-0.0248108	0.595052	-0.11997	0.163174	-0.376718	0.202004	-0.27148	-0.195639	-0.0544977	-0.416242	0.328652	1.62188	0.633169	0.60289	-0.237965	1.18706	-0.0950463	-0.641494	-0.0815518	1.14359	0.409717	-0.762822	0.50711	0.186967
BBN974	0	0.0417314	0.00551122	0	0.031446	0.0728146	0	0.0561912	0	0	0.0649422	0	0.263522	0.155733	0.034139	0	0.232101	0	0	0.0418687	0	0	0	0.00330224	1.08143	0.768398	1.39325	1.90138	1.3469	0.501366	-0.631538	-0.27148	1.89356	1.02862	2.38798	-0.131324	1.48262	1.64609	1.08874	2.31915	0.590291	-0.00981541	0.651679	2.00283	0.300397	-0.316936	0.0900152	2.07149	-0.749339
BBN975	0	0.048524	0.1308	0	0.0466574	0.0295879	0	0.0652594	0	0	0.116842	0	0.147005	0.109762	0	0.0509604	0.154382	0.0468329	0	0.0533866	0	0	0	-0.0400231	1.07988	2.10686	1.25177	1.82527	1.66148	1.926	2.31653	-0.27148	1.66019	3.93817	1.83179	1.36362	3.27314	3.4232	1.47252	2.00879	2.03639	2.32301	1.11874	1.71128	2.02122	2.34133	1.52765	2.15275	1.80872
BBN976	0	0.0342497	0	0	0	0.201978	0	0.0153276	0.0150174	0	0.0626052	0.0210158	0.153196	0.0888826	0	0	0.355232	0.02939	0	0.0231058	0	0	0	-0.00750726	1.08777	-0.512561	-1.1735	-0.2073	-0.138667	-0.40875	-0.462395	-0.27148	0.0715678	-0.678684	-0.363282	-0.585755	0.565998	0.212742	-0.382825	-0.396736	-0.0206455	-0.0573488	-0.287962	-0.0721262	0.0285562	-0.336958	-1.15123	-0.712506	-0.676226
UPFL1	0	0.0348641	0	0	0.0872374	0.00889776	0	0.0467628	0	0	0.0874453	0	0.195092	0.168087	0	0	0.332867	0	0	0.0387471	0	0	0	-0.0416591	1.1104	0.699167	0.240393	0.235074	0.16162	0.418614	-0.255291	-0.27148	0.260504	0.380748	-0.0399148	0.560035	-0.236186	-0.692752	0.380571	-0.128355	-0.088372	-0.829239	0.663773	-0.0683662	-0.606578	1.0874	0.87285	-0.780417	0.140975
UPFL2	0.0164508	0	0	0.0446552	0	0.346667	0	0.0149357	0.0610298	0	0.0794536	0	0.0822872	0.191447	0	0	0.101745	0	0	0	0.0613289	0	0	-0.00960276	1.11344	0.0845734	0.288022	-0.568378	-0.406078	0.0843159	0.180617	2.64323	-0.238885	-0.113345	-0.925474	-0.136919	-0.814879	-0.870599	-0.304205	-0.738441	-0.0139913	-0.186593	0.895746	-0.398714	-0.476833	-0.122878	0.894532	-0.781336	0.313907
UPFL3	0.0344926	0	0.0439197	0	0.0197202	0	0	0.101067	0	0	0.0584774	0	0.277401	0.0437918	0	0	0.409324	0	0	0.0118063	0	0	0	-0.0307522	1.09344	-0.0716239	-0.635193	-0.868023	-1.09084	-0.520676	-0.822265	-0.27148	-0.813102	-0.423238	-0.748348	-0.292981	-1.36606	-1.09111	-0.667231	-0.634	0.494038	-0.960291	0.190002	-1.18543	-1.26258	-0.284675	0.0876687	-0.522588	-1.16473
UPFL4	0.0868428	0	0	0	0.154725	0	0	0.0114303	0	0	0.101577	0	0.0728345	0.143066	0.0216307	0	0.365754	0	0	0.0421397	0	0	0	-0.0293659	1.10122	0.654838	1.05691	0.638357	0.273764	0.911857	-0.0166642	4.14377	0.729228	0.567432	1.10745	-0.129944	0.319299	0.410328	0.309452	1.12411	0.567041	-0.0564065	1.71526	1.10018	0.208566	0.194263	0.869115	0.18609	-0.617593
UPFL5	0.105318	0	0.0170682	0	0	0.0953379	0	0.0637605	0	0	0.112967	0	0.163939	0.160184	0	0	0.224271	0	0	0.0552126	0.00194144	0	0	0.0257953	1.07172	0.505553	0.0947467	0.0354833	-0.109972	0.564083	0.471117	-0.27148	0.0857473	0.445026	0.256611	-0.154763	0.467161	0.125714	-0.0355004	0.30342	-0.28483	-0.426988	1.58203	0.144439	0.735847	0.270199	0.920362	0.0198073	0.0390768
UPFL6	0.0730703	0	0.0633688	0	0.151167	0	0	0.110339	0	0	0.144553	0	0.0914122	0	0	0.0293521	0.241969	0	0	0.0947684	0	0	0	-0.0654629	1.09923	0.31073	-0.648382	-0.186847	-0.478619	0.553155	0.231422	-0.27148	-0.316773	0.224243	0.0631291	-0.715325	-0.654304	-0.511993	-0.369717	-0.104807	-0.887667	0.0452716	1.39175	0.072818	0.0194921	0.648117	0.0730461	-0.418172	-0.459608
UPFL7	0.0186677	0	0.0109144	0	0.219816	0	0	0.0715133	0	0	0.042409	0	0.361127	0.0182144	0	0.0974589	0.105188	0	0	0	0.0546923	0	0	-0.0484219	1.09758	0.837629	-0.544436	0.133198	-0.0508085	0.743261	0.381177	-0.27148	-0.00862668	-0.110196	0.0536147	-0.0782065	-0.375091	-0.407467	0.00708635	0.306129	0.0155201	1.64287	1.03946	0.722409	-0.0617912	1.11997	0.443863	-0.305136	0.00247771
UPPL1541	0	0.0487109	0	0	0.183492	0	0	0	0	0	0.0835147	0	0.246612	0.11382	0	0	0.12723	0.0731982	0	0.0140654	0.109358	0	0	-0.0501403	1.09597	-0.124296	-0.956266	0.0962145	-0.107981	0.129315	-0.430332	-0.27148	-0.0914476	-0.441506	-0.647801	-0.409183	-0.534349	-1.31457	-0.240051	-0.561083	-0.957694	-0.597734	0.14657	-1.02469	0.642897	0.724457	-0.990261	-0.395169	-0.185329
UPPL1544	0	0.140734	0	0	0.0899818	0.0541557	0	0	0	0.0520716	0.0176938	0	0.0858022	0.309866	0	0	0.128522	0.0246489	0	0.0352063	0.0613172	0	0	-0.00498365	1.11074	-0.477318	0.4727	-0.959129	-1.02925	-0.315188	-0.439122	-0.27148	-1.11434	-0.62143	-1.07196	-0.745002	-0.0932507	-0.851997	-0.962267	-1.04327	-0.437026	-0.605398	-0.614655	-1.51887	-0.0636202	-0.615696	0.370222	-0.58366	-0.515652
UPPL1591	0	0	0.0603167	0	0	0.051432	0	0.0762938	0	0	0.129209	0	0.0978813	0.0976363	0	0	0.341252	0.0787493	0	0.0672295	0	0	0	-0.0332442	1.09775	-0.635329	-1.31217	-0.420894	-0.594449	-0.360273	-0.798237	-0.27148	-0.811092	-0.323156	0.321582	0.0219649	0.588158	0.0576873	-0.464824	0.115585	-0.544841	0.735538	-0.561028	0.138887	0.304059	-0.493306	0.582272	-0.559438	0.0205088
UPPL1595	0	0	0	0	0	0.164869	0	0.0537516	0.0212766	0	0.0557019	0.000666676	0	0.0100926	0	0	0.593995	0	0	0.0615485	0	0.0380984	0	-0.0139872	1.10874	-2.98733	-0.912789	-2.67672	-2.32478	-2.82294	-1.7178	-0.27148	-2.96764	-1.48258	-1.3264	-0.555436	-0.65745	-0.578507	-2.17309	-1.59461	-2.22466	-1.65055	-1.86898	-0.706294	-2.34268	-2.37329	-0.392952	-1.26663	-1.4922
UPPL1597	0	0.00340212	0	0	0.0611889	0.0695699	0	0	0.0838005	0.0377015	0.0507191	0	0.291989	0.117236	0	0	0.244683	0	0	0.0397097	0	0	0	-0.0225405	1.09132	-1.32391	-1.45347	-0.661479	-0.237316	-1.40667	-1.08571	-0.27148	-0.229905	-0.977325	-1.37232	0.0434328	-1.21201	-1.12995	-0.558943	-1.31442	-0.912049	-1.26893	-0.321383	-1.49513	-1.92626	-1.65257	-1.35505	-0.838696	0.0773432
UPPL1598	0.0245552	0	0.00138565	0	0	0.103893	0	0.0340022	0.0470204	0	0.00951318	0.00738355	0	0.511975	0	0.103528	0	0.0371956	0	0.0631077	0.0564409	0	0	0.0257161	1.17741	-0.558717	0.341198	-0.694856	-0.790341	-0.632709	-0.39903	-0.27148	-0.46319	-0.185197	-1.11313	-0.989642	0.147085	-0.736261	-0.554496	-1.05109	-0.542462	-1.50401	-0.780235	-0.567092	0.242679	-0.513332	-0.376324	-1.42459	-0.729954
UPPL1612	0	0	0	0.108731	0	0.158749	0	0.0410893	0	0	0.0039028	0.00426234	0	0.255648	0	0	0.184107	0	0.128938	0	0.0504452	0.064127	0	-0.0645737	1.13369	-0.203409	-0.361698	-0.712732	-1.08489	0.297803	0.456212	-0.27148	-0.661195	-0.543086	-0.0482129	-1.56381	-0.263789	0.829823	-1.48211	-0.306883	-0.417261	0.84635	-0.271665	-1.07817	0.613366	-0.49126	1.14248	1.64664	-0.151812
UPPL1694	0	0.0756009	0	0	0.0432357	0	0	0.0691527	0	0.0246937	0.0718373	0	0.156862	0.20615	0	0	0.279072	0	0	0.0281526	0.0452428	0	0	-0.0618844	1.11895	-0.281878	-1.44186	-1.25056	-1.31776	-0.0434044	-1.3725	-0.27148	-1.33567	-0.27642	-1.21992	-2.84292	-1.4204	0.486937	-1.86791	-1.23972	-1.67688	-0.677059	-0.089752	-1.09913	0.106264	-0.978079	-1.04252	-0.996802	-2.19715
UPPL1695	0	0.0848546	0	0	0.119748	0.0316645	0	0	0	0	0.0967806	0	0.212515	0.132669	0	0	0.195577	0.0152943	0	0.0595225	0.0513736	0	0	-0.05796	1.10043	0.602421	0.63987	0.264787	0.659082	0.386678	0.0867468	-0.27148	0.224461	0.410401	-0.210677	0.162711	-0.215736	0.134799	0.612456	-0.120115	0.338626	0.791317	-0.127286	-0.14896	0.911698	0.533143	0.977009	0.675971	0.121928
[truncated: 36 more columns]

## Sheet: Figure 6a
Treatment	Side	Mouse	Day_0	Day_3	Day_7	Day_10	Day_14	Day_17	Day_21	Day_24	Day_28
Control	RIGHT	FGFR3-JNJ-21	0	31.884	92.2692	127.943	239.213	NA	NA	NA	NA
Control	LEFT	FGFR3-JNJ-21	0	23.4099	45.5392	67.7221	119.893	NA	NA	NA	NA
Control	RIGHT	FGFR3-JNJ-22	0	40.5865	82.1491	87.7514	162.77	208.266	268.722	327.465	521.035
Control	RIGHT	FGFR3-JNJ-23	0	15.7734	26.4664	67.3796	121.616	NA	NA	NA	NA
Control	LEFT	FGFR3-JNJ-23	0	27.0634	68.1912	148.789	238.882	NA	NA	NA	NA
Control	RIGHT	FGFR3-JNJ-17	0	-18.7666	-10.1589	32.2538	57.7041	108.096	125.73	174.439	236.698
Control	RIGHT	FGFR3-JNJ-28	0	39.1938	105.365	147.457	185.257	394.965	440.446	701.681	824.291
PD1	RIGHT	FGFR3-JNJ-26	0	21.3133	84.04	106.828	179.832	223.079	279.666	371.044	553.414
PD1	LEFT	FGFR3-JNJ-27	0	32.1382	64.578	97.1916	227.32	310.079	562.598	NA	NA
PD1	RIGHT	FGFR3-JNJ-27	0	16.8231	48.8687	57.632	117.633	168.347	351.503	NA	NA
PD1	RIGHT	FGFR3-JNJ-29	0	23.6041	102.583	150.103	332.741	444.656	665.808	920.952	1119.16
PD1	LEFT	FGFR3-JNJ-29	0	-17.506	106.827	177.953	275.766	370.933	473.282	691.027	832.824
PD1	RIGHT	FGFR3-JNJ-30	0	39.4075	53.2348	136.488	176.416	282.983	374.977	531.869	620.03
Erdafitinib	RIGHT	FGFR3-JNJ-12	0	-34.9152	-4.35446	31.7668	51.611	81.5092	129.923	167.737	245.351
Erdafitinib	RIGHT	FGFR3-JNJ-14	0	4.89906	-74.9328	17.6325	30.0335	52.9808	93.1664	107.482	154.832
Erdafitinib	LEFT	FGFR3-JNJ-14	0	5.23436	-16.4629	-2.21304	59.8345	58.466	92.8338	158.365	207.86
Erdafitinib	RIGHT	FGFR3-JNJ-31	0	3.22804	8.27064	19.0165	7.43787	33.2126	46.5655	81.0696	135.885
Erdafitinib	LEFT	FGFR3-JNJ-31	0	-1.78144	24.1759	44.5539	76.6612	79.852	133.978	242.168	276.968
Erdafitinib	RIGHT	FGFR3-JNJ-11	0	-12.7338	-27.36	-16.7859	8.1939	53.9322	81.4063	197.944	211.861
Erdafitinib	RIGHT	FGFR3-JNJ-15	0	11.8991	68.9782	95.1899	126.607	304.973	309.653	642.391	787.561
Combo	RIGHT	FGFR3-JNJ-6	0	5.25887	10.2243	19.4376	19.3096	39.8166	52.6219	66.336	144.557
Combo	LEFT	FGFR3-JNJ-6	0	-10.4847	5.72499	33.5161	15.2529	36.3771	72.9325	112.84	159.814
Combo	LEFT	FGFR3-JNJ-9	0	-11.8609	19.1516	17.6186	43.6989	62.1028	120.136	134.922	264.457
Combo	RIGHT	FGFR3-JNJ-32	0	15.6277	33.7665	48.8619	54.8025	32.2215	80.6906	43.2534	61.9935
Combo	LEFT	FGFR3-JNJ-32	0	-13.4549	50.8622	64.4647	85.3391	26.4786	96.749	77.5381	145.978
Combo	RIGHT	FGFR3-JNJ-1	0	9.06288	10.2538	-0.891513	22.7224	81.5928	93.4658	155.127	123.973

[truncated: 12 more sheets: Figure 6c-d, Figure 6E, Figure 6F, Figure 6g, Figure 6h, Sup. Figure 2a, Sup. Figure 2b, Sup. Figure 3, Sup. Figure 5, Sup. Figure 6a-b, Sup. Figure 6c, Sup. Figure 8f]
